# Supplementary material for: Comparison and Combination of Dual-Energy- and Iterative-Based Metal Artefact Reduction on Hip Prosthesis and Dental Implants
Source: PLoS One. 2015 Nov 24;10(11):e0143584. doi: 10.1371/journal.pone.0143584 (PMC4658024; doi:10.1371/journal.pone.0143584)
Supplement: S1 Dataset — (XLSX) [file pone.0143584.s001.xlsx]

## Sheet: subjective
Pat.-Nr.	Age	Type	CTDI mGy	Scan	Artefact R1	Artefact R2	ST adjacent R1	ST adjacent R2	ST distant R1	ST distant R2
1	62	HTP	10.62	DEMAR	3	2	4	3	3	3
2	70	HTP	12.7	DEMAR	2	3	2	2	1	1
3	82	HTP	17.28	DEMAR	3	4	3	3	3	3
4	64	HTP	8.34	DEMAR	4	4	4	4	4	4
5	44	HTP	12.18	DEMAR	2	2	3	3	1	2
6	71	HTP	11.28	DEMAR	3	3	3	3	2	2
7	81	HTP	10.97	DEMAR	4	4	4	4	3	3
8	69	HTP	11.95	DEMAR	2	2	2	2	1	1
9	72	HTP	10.28	DEMAR	2	2	2	2	1	2
10	88	HTP	8.49	DEMAR	3	3	3	3	1	1
11	76	HTP	13.36	DEMAR	4	4	3	3	2	2
12	99	HTP	6.08	DEMAR	3	3	4	3	2	2
13	85	HTP	14.12	DEMAR	3	3	4	4	3	3
14	89	HTP	19.25	DEMAR	4	4	3	3	2	3
15	75	HTP	16.01	DEMAR	4	4	4	4	3	4
1	62	HTP	10.62	IMAR	2	2	2	2	2	2
2	70	HTP	12.7	IMAR	2	2	1	1	0	0
3	82	HTP	17.28	IMAR	2	2	2	2	1	1
4	64	HTP	8.34	IMAR	3	3	3	3	2	2
5	44	HTP	12.18	IMAR	2	2	2	2	1	1
6	71	HTP	11.28	IMAR	2	2	3	2	2	1
7	81	HTP	10.97	IMAR	2	2	2	2	1	1
8	69	HTP	11.95	IMAR	1	1	1	1	0	0
9	72	HTP	10.28	IMAR	2	2	1	2	1	1
10	88	HTP	8.49	IMAR	2	2	2	2	0	0
11	76	HTP	13.36	IMAR	2	2	2	3	1	1
12	99	HTP	6.08	IMAR	2	2	2	2	1	2
13	85	HTP	14.12	IMAR	2	2	3	3	1	1
14	89	HTP	19.25	IMAR	2	3	2	2	1	1
15	75	HTP	16.01	IMAR	2	3	3	3	2	1
1	62	HTP	10.62	IMAR+DEMAR	2	1	2	2	1	1
2	70	HTP	12.7	IMAR+DEMAR	2	2	1	1	0	0
3	82	HTP	17.28	IMAR+DEMAR	2	2	2	2	1	1
4	64	HTP	8.34	IMAR+DEMAR	3	3	3	3	2	2
5	44	HTP	12.18	IMAR+DEMAR	2	2	1	2	1	1
6	71	HTP	11.28	IMAR+DEMAR	2	2	2	2	1	1
7	81	HTP	10.97	IMAR+DEMAR	2	2	2	2	1	1
8	69	HTP	11.95	IMAR+DEMAR	1	1	1	1	0	0
9	72	HTP	10.28	IMAR+DEMAR	2	2	1	1	0	0
10	88	HTP	8.49	IMAR+DEMAR	2	2	1	2	0	0
11	76	HTP	13.36	IMAR+DEMAR	2	2	1	1	0	1
12	99	HTP	6.08	IMAR+DEMAR	2	2	3	3	2	2
13	85	HTP	14.12	IMAR+DEMAR	2	2	2	2	0	1
14	89	HTP	19.25	IMAR+DEMAR	2	3	2	2	0	0
15	75	HTP	16.01	IMAR+DEMAR	2	2	2	2	0	1
1	62	HTP	10.62	NOMAR	4	4	4	4	4	4
2	70	HTP	12.7	NOMAR	4	4	4	4	4	4
3	82	HTP	17.28	NOMAR	4	4	4	4	4	4
4	64	HTP	8.34	NOMAR	4	4	4	4	4	4
5	44	HTP	12.18	NOMAR	3	3	4	4	2	2
6	71	HTP	11.28	NOMAR	4	4	4	4	4	4
7	81	HTP	10.97	NOMAR	4	4	4	4	3	3
8	69	HTP	11.95	NOMAR	3	3	3	3	1	1
9	72	HTP	10.28	NOMAR	3	3	3	3	2	2
10	88	HTP	8.49	NOMAR	4	4	4	4	2	2
11	76	HTP	13.36	NOMAR	4	4	4	4	3	4
12	99	HTP	6.08	NOMAR	4	4	4	4	3	3
13	85	HTP	14.12	NOMAR	4	4	4	4	4	4
14	89	HTP	19.25	NOMAR	4	4	4	4	3	3
15	75	HTP	16.01	NOMAR	4	4	4	4	4	4
16	83	dental implants	9.29	DEMAR	2	2	1	1	0	0
17	61	dental implants	12.05	DEMAR	4	4	4	4	3	3
18	77	dental implants	13.71	DEMAR	3	3	3	3	3	3
19	62	dental implants	10.04	DEMAR	3	3	4	4	2	2
20	57	dental implants	10.68	DEMAR	4	4	4	4	3	3
21	71	dental implants	10.22	DEMAR	4	4	4	4	3	3
22	58	dental implants	10.23	DEMAR	4	4	4	4	4	4
23	52	dental implants	9.09	DEMAR	4	4	3	3	2	2
24	64	dental implants	8.78	DEMAR	4	4	4	4	3	3
25	76	dental implants	10.52	DEMAR	4	4	4	4	3	3
26	67	dental implants	8.8	DEMAR	3	3	2	2	2	2
27	83	dental implants	7.55	DEMAR	4	4	4	4	3	3
28	68	dental implants	6.82	DEMAR	4	4	4	4	3	3
29	52	dental implants	11.46	DEMAR	3	3	4	3	2	3
30	45	dental implants	11.63	DEMAR	3	3	3	2	1	1
31	59	dental implants	9.87	DEMAR	4	4	4	4	4	4
32	54	dental implants	13.49	DEMAR	4	4	4	4	3	3
33	50	dental implants	14.46	DEMAR	4	4	4	4	3	3
34	54	dental implants	13.19	DEMAR	4	3	4	4	3	3
35	51	dental implants	10.02	DEMAR	4	4	4	4	3	4
36	69	dental implants	17.69	DEMAR	4	4	4	4	2	2
37	54	dental implants	9.72	DEMAR	4	4	4	4	3	3
38	65	dental implants	10.61	DEMAR	4	4	3	4	2	3
39	29	dental implants	8.8	DEMAR	4	4	4	4	2	1
40	50	dental implants	13.68	DEMAR	2	2	2	2	0	0
41	32	dental implants	9.84	DEMAR	3	3	3	4	2	2
42	69	dental implants	16.52	DEMAR	4	4	4	4	4	3
43	51	dental implants	9.58	DEMAR	4	4	4	4	3	3
44	52	dental implants	11.86	DEMAR	4	4	3	3	2	2
45	49	dental implants	7.55	DEMAR	4	4	4	4	2	2
46	60	dental implants	5.8	DEMAR	4	4	4	4	2	2
16	83	dental implants	9.29	IMAR	3	3	2	2	0	0
17	61	dental implants	12.05	IMAR	2	2	3	3	1	1
18	77	dental implants	13.71	IMAR	2	2	2	1	1	1
19	62	dental implants	10.04	IMAR	2	3	3	3	0	1
20	57	dental implants	10.68	IMAR	2	2	2	2	1	1
21	71	dental implants	10.22	IMAR	2	2	2	3	2	1
22	58	dental implants	10.23	IMAR	3	3	3	3	2	2
23	52	dental implants	9.09	IMAR	2	2	2	2	1	1
24	64	dental implants	8.78	IMAR	3	3	3	3	2	2
25	76	dental implants	10.52	IMAR	3	3	3	3	2	2
26	67	dental implants	8.8	IMAR	3	3	3	3	2	2
27	83	dental implants	7.55	IMAR	2	2	3	3	2	2
28	68	dental implants	6.82	IMAR	3	3	3	3	2	2
29	52	dental implants	11.46	IMAR	2	2	3	3	1	1
30	45	dental implants	11.63	IMAR	2	2	2	2	1	0
31	59	dental implants	9.87	IMAR	3	3	3	3	2	2
32	54	dental implants	13.49	IMAR	3	3	3	3	2	2
33	50	dental implants	14.46	IMAR	3	4	3	3	2	2
34	54	dental implants	13.19	IMAR	3	3	2	3	2	2
35	51	dental implants	10.02	IMAR	3	3	3	3	2	3
36	69	dental implants	17.69	IMAR	2	1	2	2	1	1
37	54	dental implants	9.72	IMAR	3	3	3	3	2	3
38	65	dental implants	10.61	IMAR	2	2	3	3	1	1
39	29	dental implants	8.8	IMAR	2	2	3	3	1	1
40	50	dental implants	13.68	IMAR	3	3	3	3	1	1
41	32	dental implants	9.84	IMAR	3	3	3	3	1	1
42	69	dental implants	16.52	IMAR	2	2	2	2	1	2
43	51	dental implants	9.58	IMAR	3	3	3	3	2	2
44	52	dental implants	11.86	IMAR	2	2	3	3	1	1
45	49	dental implants	7.55	IMAR	3	2	3	3	1	2
46	60	dental implants	5.8	IMAR	4	3	3	3	1	1
16	83	dental implants	9.29	IMAR+DEMAR	1	1	1	1	0	0
17	61	dental implants	12.05	IMAR+DEMAR	2	2	3	3	1	1
18	77	dental implants	13.71	IMAR+DEMAR	2	2	2	2	1	1
19	62	dental implants	10.04	IMAR+DEMAR	2	2	2	3	0	0
20	57	dental implants	10.68	IMAR+DEMAR	2	2	2	2	0	0
21	71	dental implants	10.22	IMAR+DEMAR	2	2	2	2	1	1
22	58	dental implants	10.23	IMAR+DEMAR	3	3	3	3	2	2
23	52	dental implants	9.09	IMAR+DEMAR	2	2	2	2	0	0
24	64	dental implants	8.78	IMAR+DEMAR	2	2	3	3	1	1
25	76	dental implants	10.52	IMAR+DEMAR	2	2	2	3	0	1
26	67	dental implants	8.8	IMAR+DEMAR	2	2	2	2	1	1
27	83	dental implants	7.55	IMAR+DEMAR	2	2	2	2	1	2
28	68	dental implants	6.82	IMAR+DEMAR	2	2	2	2	1	1
29	52	dental implants	11.46	IMAR+DEMAR	2	2	2	3	0	1
30	45	dental implants	11.63	IMAR+DEMAR	1	1	2	2	0	0
31	59	dental implants	9.87	IMAR+DEMAR	3	3	3	3	2	2
32	54	dental implants	13.49	IMAR+DEMAR	3	3	3	3	1	1
33	50	dental implants	14.46	IMAR+DEMAR	3	3	3	3	0	2
34	54	dental implants	13.19	IMAR+DEMAR	2	3	3	3	1	2
35	51	dental implants	10.02	IMAR+DEMAR	3	3	3	3	2	2
36	69	dental implants	17.69	IMAR+DEMAR	2	1	2	1	0	0
37	54	dental implants	9.72	IMAR+DEMAR	3	3	2	3	1	1
38	65	dental implants	10.61	IMAR+DEMAR	2	1	2	2	0	1
39	29	dental implants	8.8	IMAR+DEMAR	2	2	2	2	1	0
40	50	dental implants	13.68	IMAR+DEMAR	2	2	3	3	1	1
41	32	dental implants	9.84	IMAR+DEMAR	3	3	3	3	0	0
42	69	dental implants	16.52	IMAR+DEMAR	2	2	2	2	1	1
43	51	dental implants	9.58	IMAR+DEMAR	2	2	3	3	1	2
44	52	dental implants	11.86	IMAR+DEMAR	2	2	2	3	1	1
45	49	dental implants	7.55	IMAR+DEMAR	3	3	3	3	0	2
46	60	dental implants	5.8	IMAR+DEMAR	3	3	3	3	0	0
16	83	dental implants	9.29	NOMAR	3	3	3	3	0	0
17	61	dental implants	12.05	NOMAR	4	4	4	4	3	3
18	77	dental implants	13.71	NOMAR	4	4	4	4	4	4
19	62	dental implants	10.04	NOMAR	4	4	4	4	2	2
20	57	dental implants	10.68	NOMAR	4	4	4	4	2	2
21	71	dental implants	10.22	NOMAR	4	4	4	4	3	3
22	58	dental implants	10.23	NOMAR	4	4	4	4	4	4
23	52	dental implants	9.09	NOMAR	4	4	4	4	3	3
24	64	dental implants	8.78	NOMAR	4	4	4	4	4	4
25	76	dental implants	10.52	NOMAR	4	4	4	4	3	3
26	67	dental implants	8.8	NOMAR	4	4	4	4	3	3
27	83	dental implants	7.55	NOMAR	4	4	4	4	4	4
28	68	dental implants	6.82	NOMAR	4	4	4	4	3	3
29	52	dental implants	11.46	NOMAR	4	4	4	4	3	3
30	45	dental implants	11.63	NOMAR	2	2	3	3	1	1
31	59	dental implants	9.87	NOMAR	4	4	4	4	4	4
32	54	dental implants	13.49	NOMAR	4	4	4	4	3	3
33	50	dental implants	14.46	NOMAR	4	4	4	4	3	3
34	54	dental implants	13.19	NOMAR	4	4	4	4	3	4
35	51	dental implants	10.02	NOMAR	4	4	4	4	4	4
36	69	dental implants	17.69	NOMAR	4	4	4	4	2	3
37	54	dental implants	9.72	NOMAR	4	4	4	4	3	4
38	65	dental implants	10.61	NOMAR	4	4	4	4	4	3
39	29	dental implants	8.8	NOMAR	4	4	4	4	2	3
40	50	dental implants	13.68	NOMAR	4	4	3	3	1	1
41	32	dental implants	9.84	NOMAR	4	4	4	4	3	3
42	69	dental implants	16.52	NOMAR	4	4	4	4	4	4
43	51	dental implants	9.58	NOMAR	4	4	4	4	3	4
44	52	dental implants	11.86	NOMAR	4	4	4	4	3	3
45	49	dental implants	7.55	NOMAR	4	4	4	4	2	2
46	60	dental implants	5.8	NOMAR	4	4	4	4	2	3
