# Supplementary material for: Comparison and Combination of Dual-Energy- and Iterative-Based Metal Artefact Reduction on Hip Prosthesis and Dental Implants
Source: PLoS One. 2015 Nov 24;10(11):e0143584. doi: 10.1371/journal.pone.0143584 (PMC4658024; doi:10.1371/journal.pone.0143584)
Supplement: S2 Dataset — (XLSX) [file pone.0143584.s002.xlsx]

## Sheet: objective
Pat.-Nr.	#	Type	MAR	ROI	#1	#2	#3	1	2	3	4	5	6	7	8	9	10	11	12	13	14	15	16	17	18	19	20	1-2	3-4	5-8	9-16	1-16
1	3	HTP	DEMAR	ROI 1	210661	734963	2.01958e+06	20464.4	22618.7	32521.8	58213.2	76842.6	93739.2	101830	105079	111041	112613	118140	119775	122334	125325	128452	130134	131445	135073	135867	138078	21541.6	45367.5	94372.7	120977	92445.1
1	1	HTP	DEMAR	ROI 1	137633	400707	1.18455e+06	14980.9	21493.8	29439.2	33879.9	37839.6	44812.7	47524.4	52023.5	58211.8	60500.7	67177.3	71956.1	73176.4	76013.3	78042.4	80293.6	82339.5	83099.2	84941.5	86802.6	18237.4	31659.6	45550	70671.4	52960.3
3	3	HTP	DEMAR	ROI 1	739887	1.79481e+06	4.32006e+06	102254	132469	153267	165761	186135	194502	204935	212445	214913	228123	236110	240826	243369	248972	253576	254356	254778	259539	264386	269344	117362	159514	199504	240031	204501
4	1	HTP	DEMAR	ROI 1	1.90343e+06	6.07352e+06	1.65285e+07	74656.1	280693	379856	531264	636965	736052	795069	863772	871282	903911	959001	963335	991641	1.01082e+06	1.02588e+06	1.0642e+06	1.09089e+06	1.11305e+06	1.11759e+06	1.11859e+06	177674	455560	757965	973758	755524
5	1	HTP	DEMAR	ROI 1	147947	437728	1.18161e+06	13818.8	24204.1	32584.1	35442.9	41897.4	47479.8	56715.4	59742.7	62185.6	63657.2	66452	67257.2	70102.3	71600.9	73746	74973.2	77416.7	78699.8	80868.9	82765	19011.5	34013.5	51458.8	68746.8	53866.2
6	1	HTP	DEMAR	ROI 1	105511	311453	890640	12168.8	15166.6	20469.9	27250.4	30454.7	34483.1	38537.9	42660.8	43619.4	46641.1	48471.7	49560.5	52012.2	54003.6	57051.3	58798.5	63425.8	63651.8	64727.4	67484.4	13667.7	23860.2	36534.1	51269.8	39459.4
7	1	HTP	DEMAR	ROI 1	399842	880411	1.92052e+06	67148	78483.9	82369.3	84173.6	87667.1	92365.8	95227.2	96684.3	97366.2	98925	101025	101648	102137	102507	103687	104910	105403	105762	106068	106964	72816	83271.5	92986.1	101526	93520.3
8	1	HTP	DEMAR	ROI 1	123855	375898	1.06068e+06	13045.5	22128.9	27442.6	29953.6	31284	41838.4	44871.1	50833.6	55074.4	59425.9	60662.5	63887.9	65216.8	67099.9	68606.4	69680	71183.3	71749.8	72755.6	73935.1	17587.2	28698.1	42206.8	63706.7	48190.7
9	1	HTP	DEMAR	ROI 1	139726	342555	868900	15205.7	24399.2	32113.8	33575.2	34431.7	35859.9	39679.4	41028.9	41611.9	44649.5	47809	48461.9	49525	50850.9	52208.2	53157.5	54277.2	55221.2	56952.6	57881.5	19802.5	32844.5	37750	48534.2	40285.5
10	3	HTP	DEMAR	ROI 1	380119	1.06509e+06	2.86404e+06	25453.9	57332.4	84478.8	100387	112468	115645	127805	133762	150395	157361	164016	166387	170693	174653	178888	181887	187391	189200	191601	194237	41393.1	92432.7	122420	168035	131351
11	1	HTP	DEMAR	ROI 1	170613	534811	1.59736e+06	5264.44	16082.3	41793.1	53067.5	54405.7	57711.5	66367.2	73256.7	78501.9	88360.7	89251.7	93070	97791.7	100537	103594	106667	111181	115072	121537	123850	10673.3	47430.3	62935.3	94721.7	70357.6
12	1	HTP	DEMAR	ROI 1	656441	1.86595e+06	4.83296e+06	14322.2	134945	143234	172779	191160	223037	231590	236722	255775	262389	267726	272370	281972	290941	295207	301134	306483	313261	316123	321792	74633.6	158007	220627	278439	223457
13	3	HTP	DEMAR	ROI 1	237058	873252	2.52027e+06	19981.8	23381.1	41760.2	63321.9	88613	105201	122624	129154	135879	143336	146649	150726	155062	159857	163371	164499	170513	175844	178602	181899	21681.4	52541	111398	152422	113339
14	3	HTP	DEMAR	ROI 1	162404	436666	1.13607e+06	12965.7	18909.2	39151.7	44220.2	47156.9	50603.5	52955.1	53707.8	56947	60049.1	62480.2	64255.4	65683.5	66347.3	68294.1	70467.2	73341.3	74317.4	76093.1	78123.3	15937.5	41685.9	51105.8	64315.5	52137.1
15	3	HTP	DEMAR	ROI 1	794454	2.00005e+06	4.69662e+06	89996.1	131062	168202	180531	224663	228412	234637	239333	248729	254480	256483	258358	263174	268101	270212	272475	275467	276237	277378	278691	110529	174367	231761	261502	224303
1	1	HTP	IMAR	ROI 1	64499.5	242962	756264	4916.93	9143.8	11653.8	17523.5	21261.5	26515.1	31727	36775.2	40321.3	43124.4	44664.6	46514.1	48620.1	50491	50805.2	52875.5	54085.1	54376.4	54981.4	55888.2	7030.37	14588.6	29069.7	47177	33558.3
2	3	HTP	IMAR	ROI 1	77251.1	215232	640318	8443.84	11944	16755.8	18261.1	21846.3	24140.8	25872.1	27781.8	29435.4	30750.4	34714.3	37416	38315.6	41403.8	42056.6	43918.9	45148.5	45501.8	47450.2	49160.5	10193.9	17508.5	24910.2	37251.4	28316.1
3	1	HTP	IMAR	ROI 1	157134	508321	1.59791e+06	11243.8	20450.6	36307.8	38833.8	50297.6	59758	64367	69975.7	74480.1	82607	85828.1	89915.2	92736.4	102073	109890	114388	116935	121586	126367	129871	15847.2	37570.8	61099.6	93989.7	68947
4	2	HTP	IMAR	ROI 1	588921	1.93115e+06	5.55439e+06	50863.4	80222.6	107095	143812	206929	231350	250008	278267	283107	299501	312357	320522	336429	348748	359783	364193	383745	392398	397402	407655	65543	125453	241638	328080	248324
5	2	HTP	IMAR	ROI 1	79795	243155	669717	4809.56	11414.2	17422.3	21632.2	24516.7	27121.8	30414.7	33515.2	35431.7	36877.1	37833.1	39207	39824.6	40638.7	41938.8	42629.7	43979.3	45375.1	47085.3	48049.8	8111.87	19527.3	28892.1	39297.6	30326.7
6	2	HTP	IMAR	ROI 1	92046.8	268344	770585	11816.6	14176.3	19350	21862.2	24841.8	31071	33162.6	35477.5	36504.5	40081.2	41628	42502.3	45698.3	47405.7	49308.2	50845.1	54360.7	55623.9	56805.4	58063.7	12996.4	20606.1	31138.2	44246.7	34108.2
7	2	HTP	IMAR	ROI 1	75345.5	206960	522041	6573.71	11307.2	16470.3	18985.8	22008.6	24631	25686.5	26163	27241.8	27891.9	28338.6	29310.2	30022.8	30487.8	31103.3	32418.1	32861.1	33061.3	33448.1	34030.3	8940.45	17728	24622.3	29601.8	24290
8	2	HTP	IMAR	ROI 1	156854	454529	1.15196e+06	13901.8	30892.4	33467.6	37338.4	41254.1	52970.5	56748.7	61552	62558.5	63844.8	65262.7	67205.6	67942.9	68189.9	69097.7	70455.3	70979.9	71675.1	72693.3	73928	22397.1	35403	53131.3	66819.7	53917.7
9	3	HTP	IMAR	ROI 1	69343	184681	488641	6080.24	11253.2	16197.5	16817.7	18994.4	20889.9	22672.9	23368.2	23910.1	24496.4	25646.5	26540.1	27426.6	28968.2	29889.2	31173.2	31860.5	32942.3	34394.7	35118.8	8666.71	16507.6	21481.3	27256.3	22145.3
10	1	HTP	IMAR	ROI 1	321852	1.06424e+06	3.08898e+06	8273.35	50515.5	71815.7	86644.9	104602	111744	137328	148776	167919	176624	186100	189707	192510	195606	201922	205324	209847	212792	214653	216274	29394.4	79230.3	125612	189464	139713
11	3	HTP	IMAR	ROI 1	100312	293413	908232	8099.84	14910.6	23939.1	26149.4	27213.2	30081.6	34746.1	36936.3	42305.7	49031.3	49591.1	53252	55984.6	56678.3	59040	60859.6	63862.7	67029	73282.9	75238.5	11505.2	25044.2	32244.3	53342.8	39301.2
12	3	HTP	IMAR	ROI 1	657822	1.80773e+06	4.56855e+06	36064.2	130627	143775	160582	186773	216565	221220	226674	239047	246403	254226	258980	262829	270970	273500	279205	282036	287395	293754	297923	83345.6	152179	212808	260645	212965
13	1	HTP	IMAR	ROI 1	60825.2	203457	697193	5697.67	9390.39	11480.9	14790.2	19465.9	21337.4	23747.3	29536.6	31979.5	36031	39401	41633.3	42742.5	46217.6	47331.8	50890.1	53907.7	55746.8	57190.6	58674.9	7544.03	13135.6	23521.8	42028.3	29479.6
14	1	HTP	IMAR	ROI 1	166209	439086	1.16357e+06	15734.9	23047.1	37710.7	42455.9	47260.6	49676.7	51784.1	53306.6	57928.2	60180.8	62956.1	64605.6	67177	68019.3	69732.4	72654.2	76423.2	78314	81157.8	83444.6	19391	40083.3	50507	65406.7	52764.4
15	1	HTP	IMAR	ROI 1	89365.5	257219	728803	8541.27	13747.3	18162.7	21019.3	27894.9	30165.4	31798.4	33222.7	35130.5	37536.1	38718.5	40450.2	42652.5	45626.2	46512.1	49022.6	50285.9	51617.8	53041.4	53656.9	11144.3	19591	30770.3	41956.1	32512.5
1	4	HTP	IMAR+DEMAR	ROI 1	53522.6	161745	453637	4722.5	8770.64	11778.1	12818.5	15432.8	17830.9	20911.6	22026.6	23660	23793.5	25678.9	25856.7	26975.2	28678	28860.1	29927.9	31113.4	31321.4	31618.8	31861.2	6746.57	12298.3	19050.5	26678.8	20482.6
2	2	HTP	IMAR+DEMAR	ROI 1	74087.8	192146	542235	7466.26	13825.2	16086.3	16990.5	19719.5	20501.6	22203.9	23961.9	25309.6	26081.6	29114.4	31111.8	31776.9	33985.7	34702.7	36055.6	37065.7	37188.9	38812.4	40274.4	10645.7	16538.4	21596.7	31017.3	24305.8
3	4	HTP	IMAR+DEMAR	ROI 1	117196	375321	1.19328e+06	9213.13	14644.6	25939.2	30750.3	36648.2	42693.9	47347.2	51175.2	55133.7	61776	64295.1	67205.8	70053	77283.7	83432.6	86434.4	87229.7	91187.5	93573.5	97266.7	11928.9	28344.8	44466.1	70701.8	51501.6
4	4	HTP	IMAR+DEMAR	ROI 1	144341	529589	1.60896e+06	11670.2	21227.1	26765.5	32039.3	52638.7	61908.1	65374.8	79411.8	84567.5	93986.4	99457.4	100388	103717	105410	107378	109588	111493	112127	113004	116806	16448.6	29402.4	64833.3	100562	72220.5
5	4	HTP	IMAR+DEMAR	ROI 1	58962	174118	489686	5155.68	10227.7	12884.6	14357.1	16337	18039.7	20169.3	23388	26162.8	27396.1	28397.5	29471.1	29646.8	29885.2	30968.2	31495	32659.6	33176.3	34512.1	35355.8	7691.67	13620.9	19483.5	29177.8	22123.9
6	4	HTP	IMAR+DEMAR	ROI 1	54523.4	172051	519539	2693.14	7253.03	10871.4	15291.3	18414.5	20015.1	22163.3	23538.9	24541.3	27268.5	28509.9	29181.5	30986.6	32426.2	33662.8	35396.8	38068.4	38804.7	39582.7	40868.9	4973.08	13081.3	21033	30246.7	22638.4
7	4	HTP	IMAR+DEMAR	ROI 1	85157.2	227183	551162	8037.44	13924.2	17378	21493.2	24324.4	27040.6	27926.3	28160.3	29280.4	29617.8	29753.3	30779.3	31286.6	31944.7	32160.3	33040.7	33359.6	33584	33764.1	34306.5	10980.8	19435.6	26862.9	30982.9	26009.2
8	4	HTP	IMAR+DEMAR	ROI 1	70567.2	209279	554434	7015.27	14431.3	14960.5	15634.9	18525.1	23825.5	25925.8	28773.5	29267.6	30919.1	31338.2	32088	32891.4	33264	33943.1	35229.5	35499.2	36304	37158.2	37440	10723.3	15297.7	24262.5	32367.6	25502.1
9	2	HTP	IMAR+DEMAR	ROI 1	53141.3	147097	395437	4448.11	8093.74	11936.4	13603.7	15059.3	16770	18448.8	18892.9	19547.1	20296.5	21006.9	21923.7	22694.2	23971.6	24543.6	25285.4	26015.1	26739.4	27927.1	28233.9	6270.92	12770	17292.8	22408.6	17907.6
10	4	HTP	IMAR+DEMAR	ROI 1	109883	319909	875547	5344.85	15896	21724.3	30807.8	36110.3	37239.4	40181.4	42612.7	44182.1	45810.6	46789.4	48367.1	51617	53149.7	53688.9	56516.8	59141.7	60954.3	61869.9	63543.2	10620.4	26266	39035.9	50015.2	39377.4
11	2	HTP	IMAR+DEMAR	ROI 1	71294.8	213299	678404	5259.46	11520.8	15827.2	18507.9	20179.4	21966.8	25671.7	27307.7	31117.9	35940.1	36577.3	39053.3	42493.5	43447.2	44944.4	46791.7	48721.9	51068.9	55230.9	56775.6	8390.15	17167.6	23781.4	40045.7	29162.9
12	2	HTP	IMAR+DEMAR	ROI 1	128495	430827	1.28238e+06	9900.6	19406	27062.1	34889	37237.4	50125.2	56118.5	62941.4	64138.4	69008.8	74189	76219.4	76951.8	80195.9	81773	86098	89516.6	92018.2	95930.1	98660.4	14653.3	30975.6	51605.6	76071.8	56640.9
13	4	HTP	IMAR+DEMAR	ROI 1	33505.6	120450	403986	2534.13	3023.93	7474.32	8842.28	11630.9	15015	16901.9	17301	17831.5	19895.3	21381.2	23029.3	24589.8	27606.3	27870.3	29673	31553.6	31840.9	32396.7	33594.2	2779.03	8158.3	15212.2	23984.6	17162.5
14	4	HTP	IMAR+DEMAR	ROI 1	133006	351879	931706	12133.6	18250.7	30077	34157.3	38387.8	40105.4	41605.8	42623.2	46333.5	48204.6	50350.3	51733.8	53847.4	54604.5	55764.1	58031.2	60987.5	62730	65057.1	66720.8	15192.2	32117.2	40680.5	52358.7	42263.1
15	4	HTP	IMAR+DEMAR	ROI 1	54534.5	177777	528263	2487.53	7052.32	11357.4	14420.3	19216.9	21549.2	23323.5	24271.9	26528.5	27569.9	28051.8	29136.4	30983.1	33900.5	34631.8	36744.3	37790.9	38952.4	39874.6	40419.9	4769.92	12888.8	22090.4	30943.3	23201.6
1	2	HTP	NOMAR	ROI 1	530071	1.53915e+06	3.90273e+06	51144.4	80555.3	90905.1	137636	169830	190574	198856	203653	205006	210994	217480	221754	225379	229784	235673	238879	241842	248329	249255	255205	65849.9	114270	190728	223118	181756
2	4	HTP	NOMAR	ROI 1	259413	725843	1.99708e+06	26723	32314	60980.1	65617.1	73779.1	85505.3	89132.6	91992.3	97820.3	101979	111542	118709	121087	124294	125830	129888	131812	133719	135605	138752	29518.5	63298.6	85102.3	116394	91074.6
3	2	HTP	NOMAR	ROI 1	780356	1.958e+06	4.82861e+06	100820	133461	156133	180249	209693	218283	227187	237643	239475	255059	266651	272498	278480	283594	286669	288354	291404	294796	301877	306281	117140	168191	223201	271348	227141
4	3	HTP	NOMAR	ROI 1	1.83032e+06	6.08275e+06	1.67748e+07	58902.3	245460	338084	530608	657270	759378	817696	870436	884296	920622	975612	992779	1.00003e+06	1.02775e+06	1.04811e+06	1.08776e+06	1.11139e+06	1.14404e+06	1.14924e+06	1.15536e+06	152181	434346	776195	992119	763424
5	3	HTP	NOMAR	ROI 1	342349	966763	2.41585e+06	28507.9	58313.2	71607.1	84216.9	99704.2	110476	125298	128465	129168	131007	133829	134912	139911	142459	144093	145073	148489	151278	153576	155466	43410.6	77912	115986	137556	112940
6	3	HTP	NOMAR	ROI 1	332642	813737	1.98282e+06	48142	62411.5	68319.9	76661.7	77106.6	88844.4	91775.4	96833.5	99306.5	104335	105754	105846	110204	111324	115657	116054	122843	125252	126934	129211	55276.8	72490.8	88640	108560	92411
7	3	HTP	NOMAR	ROI 1	437882	985693	2.16832e+06	71249	78678.2	92296.6	95456.3	100202	105913	108770	109811	110929	112387	114264	115115	115656	116063	117403	118960	119873	120914	121781	122602	74963.6	93876.4	106174	115097	105197
8	3	HTP	NOMAR	ROI 1	364836	976350	2.46887e+06	16752.1	74680.8	88708.1	91608.4	93086.3	110186	113944	123450	128984	134951	135840	141238	144034	146983	149844	150673	154165	154554	155726	159460	45716.4	90158.2	110167	141568	115310
9	4	HTP	NOMAR	ROI 1	246587	628714	1.61172e+06	24878.9	40542	53039.3	61491.5	66635.6	69670.2	72878.7	76224.2	79133.2	84220.6	90371	91224	93506.8	95921.7	97805.1	99073	101276	102803	105056	105968	32710.4	57265.4	71352.2	91406.9	74788.5
10	2	HTP	NOMAR	ROI 1	715482	1.9557e+06	4.90079e+06	24890.4	118720	170406	189995	211471	217560	238965	243734	265032	274923	278555	280436	281484	285027	292452	296830	304093	305768	308264	312187	71805.3	180201	227932	281843	229405
11	4	HTP	NOMAR	ROI 1	248057	783412	2.26228e+06	12711.2	25559.6	54119.4	74183.9	81483.4	88062	97590.6	108377	115375	125950	127216	132459	137235	140064	143930	147396	153566	159005	167684	170312	19135.4	64151.7	93878.3	133703	100732
12	4	HTP	NOMAR	ROI 1	1.04157e+06	2.80729e+06	6.90372e+06	29950.2	210359	237841	273679	289744	335166	342443	344941	366912	376252	383815	387870	399222	408177	409597	416470	418337	422321	424376	426250	120154	255760	328074	393539	325777
13	2	HTP	NOMAR	ROI 1	407911	1.4215e+06	4.01125e+06	34108.8	51594.5	77347.4	100524	144337	166416	193420	205799	218156	229793	233294	240572	246421	249964	255454	258742	267614	275952	278701	283040	42851.6	88935.7	177493	241550	181621
14	2	HTP	NOMAR	ROI 1	221408	576437	1.49872e+06	19428.2	29985.6	53200	57234	61560.1	65732.2	68115.6	69928.9	73896.4	77356.1	81509.6	83776.8	85912.6	86736.8	89680.4	92825.5	97169	99335.9	101681	103653	24706.9	55217	66334.2	83961.8	68554.9
15	2	HTP	NOMAR	ROI 1	910719	2.30368e+06	5.40162e+06	112329	149343	191088	206165	251794	262671	272071	277616	286365	294239	296857	298580	303563	308582	310860	312379	315073	315935	317560	318552	130836	198626	266038	301428	258406
16	1	dental implants	DEMAR130	ROI 1	54062.5	158672	438925	5756.34	8103.48	10284.7	13972.5	15945.6	17704.4	18495.7	21689.1	22780.8	23939.6	24905.5	26299.9	27001.3	27199.1	27546.9	28010.7	28687.3	29291.7	30218.9	31092.3	6929.91	12128.6	18458.7	25960.5	19977.2
17	1	dental implants	DEMAR130	ROI 1	328602	792442	1.9643e+06	42352.9	59394.9	72256.7	76238.4	78359.3	85476.4	90240.4	92491.8	96552.1	99079.1	102572	107697	110374	112035	114361	116293	120176	124405	128959	134983	50873.9	74247.6	86642	107370	90985.9
18	1	dental implants	DEMAR130	ROI 1	639098	1.87607e+06	5.72392e+06	77630.9	97067.6	133208	156457	174735	195355	221806	253182	268935	297695	324376	346616	353596	367449	378293	389530	404570	410441	433495	439478	87349.2	144833	211269	340811	252246
19	1	dental implants	DEMAR130	ROI 1	136700	492724	1.66829e+06	6481.25	21720.2	30981.5	33673.3	43843.7	55598.2	64540	70135.4	79132.8	86618.2	91896	94110.3	96675	103200	114552	123353	129795	138048	140865	143068	14100.7	32327.4	58529.3	98692.2	69782
20	1	dental implants	DEMAR130	ROI 1	136515	410066	1.18996e+06	5300.53	15546.3	31726.5	39502.7	44438.7	48555.8	50547.1	55524.6	56803.6	62119.9	66639	67492.3	68225.5	72669.3	75340.3	77923.5	79535.9	84200.9	90347.5	97519.5	10423.4	35614.6	49766.6	68401.7	52397.2
21	1	dental implants	DEMAR130	ROI 1	255324	1.2075e+06	4.17576e+06	4568.73	15906.9	47923.2	76820.3	110105	135153	164475	193998	217906	240646	265915	279644	289581	296800	297703	300751	305964	307499	309440	314963	10237.8	62371.8	150933	273618	183619
22	1	dental implants	DEMAR130	ROI 1	503144	1.77577e+06	5.19166e+06	15578.9	47828.1	98865.7	149759	191112	227988	251232	256641	263607	273161	286679	301730	313616	327546	342858	354515	363787	371027	375679	378451	31703.5	124312	231743	307964	231420
23	1	dental implants	DEMAR130	ROI 1	229022	851789	2.99122e+06	5032.01	27372.6	47270	64205.1	85142.5	103561	121318	125816	131625	140446	156562	175065	190355	202643	216196	228837	235076	240154	244704	249835	16202.3	55737.6	108959	180216	126340
24	1	dental implants	DEMAR130	ROI 1	267923	1.23219e+06	4.6525e+06	13984.4	33445.2	57248.1	77110.8	86134.8	125186	172070	196661	224811	245540	272355	288878	307526	323693	339182	345234	362899	378790	395703	406050	23714.8	67179.5	145013	293402	194316
25	1	dental implants	DEMAR130	ROI 1	255101	951603	3.09265e+06	26233.4	39743.9	53649.3	58759.3	76715.4	100543	124199	143643	157559	170558	180507	192942	205466	210009	214988	218998	223366	230568	231231	232972	32988.6	56204.3	111275	193878	135907
26	1	dental implants	DEMAR130	ROI 1	184556	578170	1.80436e+06	20056.1	27695.3	38881.8	42526.9	55395.5	57049.4	72300.2	79113.5	89346.7	95804.2	106822	109160	116087	116998	121987	123339	127757	131191	134050	138794	23875.7	40704.3	65964.6	109943	79535.2
27	1	dental implants	DEMAR130	ROI 1	514152	1.65288e+06	4.94511e+06	25665.3	55874.4	95402.4	153538	183672	200620	209434	224325	248928	255423	268302	276884	283779	308702	335048	341390	350324	365438	378076	384286	40769.8	124470	204513	289807	216687
28	1	dental implants	DEMAR130	ROI 1	574927	2.24993e+06	6.60947e+06	31175.2	56300.3	111028	159194	217230	275640	321004	346569	359880	371906	391050	411861	423360	424120	435835	442501	448499	452711	462913	466699	43737.7	135111	290111	407564	298666
29	1	dental implants	DEMAR130	ROI 1	236522	782960	3.04595e+06	12050.7	32331.2	55855.6	66088.8	70195.4	79322.6	96772.7	105130	119414	145799	162265	169915	187206	208415	218439	230524	242681	258691	282436	302419	22191	60972.2	87855.1	180247	122483
30	1	dental implants	DEMAR130	ROI 1	114169	484516	1.60533e+06	2815.86	6754.28	21570	35759.2	47269.8	58172.8	71299.9	78207.1	80801.3	81865.8	83919.4	89461.9	96985.9	104624	110727	117352	124705	130182	131004	131849	4785.07	28664.6	63737.4	95717.3	67974.2
31	1	dental implants	DEMAR130	ROI 1	477162	1.79164e+06	5.31077e+06	16600.3	49849.5	93201.4	136961	180549	226369	256619	267921	275221	288348	307830	326885	333972	342458	351588	356857	357806	366696	381288	393750	33224.9	115081	232865	322895	238202
32	1	dental implants	DEMAR130	ROI 1	330122	1.3576e+06	5.02407e+06	30223.8	47186.2	59646	85196.6	107869	162599	185827	195185	216345	267519	292521	309096	333168	357753	365344	383713	389626	401099	407064	427094	38705	72421.3	162870	315682	212449
33	1	dental implants	DEMAR130	ROI 1	193097	729572	2.24945e+06	7955.43	21912.5	32880.7	54091.6	76256.9	83314.7	98496.8	109630	121060	123973	128720	135071	142959	145985	147986	152367	159459	165284	168916	173128	14933.9	43486.2	91924.5	137265	98916.2
34	1	dental implants	DEMAR130	ROI 1	355735	1.6942e+06	5.64464e+06	9180.26	35535	69169.1	96190.2	145660	179609	234742	273592	313409	337116	352899	362727	368354	376539	384718	393335	409241	420052	436023	446545	22357.6	82679.7	208401	361137	245798
35	1	dental implants	DEMAR130	ROI 1	530704	1.95833e+06	7.20376e+06	20098.2	59476.5	111490	140884	198755	223181	249991	288800	311574	354081	401699	445247	478796	497822	504720	531285	564584	590791	609124	621365	39787.3	126187	240182	440653	301119
36	1	dental implants	DEMAR130	ROI 1	207677	859377	2.84736e+06	14580.4	24820.8	37331.3	52914.2	78030.2	104306	126476	134581	138098	148239	159942	173035	181348	190714	200450	208536	213375	214198	220528	225857	19700.6	45122.8	110848	175045	123338
37	1	dental implants	DEMAR130	ROI 1	390891	1.37024e+06	4.90991e+06	14115.9	42195.8	74184.6	117985	142409	155722	172179	191409	224518	235520	251689	276802	310238	335572	364116	381210	390262	402560	411931	415289	28155.8	96085	165430	297458	205617
38	1	dental implants	DEMAR130	ROI 1	577525	1.85942e+06	5.97916e+06	38641.7	87686.1	125438	149141	176618	197343	225757	261776	282468	314554	350545	365629	379231	407341	414224	426744	434472	438743	447739	455065	63163.9	137290	215373	367592	262696
39	1	dental implants	DEMAR130	ROI 1	109052	334376	1.02847e+06	8215.55	18863.7	23919.9	28222.4	29830.3	34585.5	38481.2	45808.3	50345.5	56104.2	58355.1	60829.2	63114.7	65537.6	69538.8	70953.3	74031.6	75552.3	77786.1	78398.6	13539.6	26071.2	37176.3	61847.3	45169.1
40	1	dental implants	DEMAR130	ROI 1	189859	755805	2.79438e+06	15648.9	25638.8	31282.4	50369.9	66918.6	85628	107685	109260	124686	138688	150962	169202	177761	186563	196578	209545	224509	236692	241620	245139	20643.9	40826.2	92372.9	169248	115401
41	1	dental implants	DEMAR130	ROI 1	498571	1.20906e+06	2.82036e+06	64989.7	86405.2	104254	114429	128493	133709	138206	144208	146033	148335	149203	152852	155045	156373	160984	161731	164126	167220	168915	174851	75697.4	109341	136154	153820	134078
42	1	dental implants	DEMAR130	ROI 1	205086	947654	3.01597e+06	23697.6	26480	38002.8	47585.3	69320.8	103162	131149	157360	172129	178768	181982	188010	190590	195140	199368	208445	216595	225877	228802	233509	25088.8	42794	115248	189304	131949
43	1	dental implants	DEMAR130	ROI 1	46094.2	164529	579915	4513.67	7992.17	8873.87	11450.9	13263.6	15889.3	20245.7	24141.4	27497.1	30661.4	33209.8	36129.7	38694.8	40816.1	41934.3	42884.9	43976.9	44949.3	45661.2	47129.2	6252.92	10162.4	18385	36478.5	24887.4
44	1	dental implants	DEMAR130	ROI 1	442719	1.65237e+06	4.85364e+06	23245.5	55742.9	70796.4	110938	181997	209406	222204	245794	264407	267841	290225	299687	301903	310074	316493	320122	327404	336934	344003	354421	39494.2	90867	214850	296344	218180
45	1	dental implants	DEMAR130	ROI 1	54022.9	208584	674130	1637.96	4974.2	11885.8	16214.8	19310.2	24214.2	27079.6	31184.1	34082.7	38000.9	40057.6	42178.5	44424.3	44979.3	45375.3	46445.5	48329.9	49316.9	51001.9	53435.9	3306.08	14050.3	25447	41943	29502.8
16	2	dental implants	IMAR	ROI 1	70416.2	228102	679823	6296.27	9275.56	13673.4	19192.5	21978.6	25062.8	27200.7	33090.3	35029.3	37302.6	39434.8	42326.4	43597	44295.9	44627.2	45499.6	46223.7	47087.3	48690.3	49938.8	7785.91	16432.9	26833.1	41514.1	30492.7
17	2	dental implants	IMAR	ROI 1	16273.6	49037.7	149235	1433.8	2577.31	3311.8	3877.48	5073.16	5209.59	5494.44	6701.59	7535.02	7823.54	8401.31	8582.92	8933.87	9449.71	9613.05	9923.97	10433.2	11041.9	11648.3	12169.5	2005.56	3594.64	5619.7	8782.92	6496.41
18	2	dental implants	IMAR	ROI 1	190102	551244	1.73074e+06	18023.1	25143.4	41555.4	51341.7	54038.6	57425	64491.4	74638.8	78489.1	86097.3	93745.1	99430.3	106112	112166	116761	121202	126611	130384	135528	137553	21583.3	46448.5	62648.5	101750	75041.3
19	2	dental implants	IMAR	ROI 1	201064	558655	1.58465e+06	18256.5	31067.8	40991.9	50397.4	60349.9	64641.1	68522.9	70763.5	76309.7	77354	82078.6	89263.8	93174.8	98168.8	102458	107187	111737	112740	113403	115782	24662.2	45694.7	66069.3	90749.4	70686.6
20	2	dental implants	IMAR	ROI 1	17527.7	44535.6	130543	2589.21	3164.44	3608.72	3697.35	4468.03	4757.12	4889.24	5190.29	5779.7	6391.47	6895.87	7214.6	7576.23	8075.24	8395.4	8700.42	8902.64	9474.02	9903.86	10869.1	2876.82	3653.03	4826.17	7378.62	5712.08
21	2	dental implants	IMAR	ROI 1	74974	273984	928664	3192.89	6592.95	15540.7	21866.9	27780.6	29378.6	33893.1	42817.7	45143.5	47776.6	53517.6	56805.5	58857.1	62987.5	64665.2	66666.2	69228	72252.6	73793.5	75907.5	4892.92	18703.8	33467.5	57052.4	39842.7
22	2	dental implants	IMAR	ROI 1	72136.2	237210	776788	4136.13	11363.3	14022.4	20978.7	21635.7	25180.4	29078.7	32665.7	38168.9	39980.4	41146.3	43002.3	48149.9	51520.9	54623	55957.3	57898.5	59562.4	62643.5	65073.5	7749.71	17500.6	27140.1	46568.6	33225.6
23	2	dental implants	IMAR	ROI 1	118565	402137	1.13527e+06	4597.97	15239.1	21381.2	35503.3	41843.5	49944.5	53636.6	57973.3	59258.3	62759.4	66644.1	67155.9	69612.2	71936.4	72931.5	74050.7	76643.5	77357.4	78176.3	78622.2	9918.52	28442.3	50849.5	68043.6	51529.3
24	2	dental implants	IMAR	ROI 1	226813	737215	2.19619e+06	16242.4	29301.9	44885.6	62699.7	73683	87513.7	98346	103372	108689	112481	116113	124348	134606	138229	143521	148989	156381	158737	167107	170940	22772.1	53792.7	90728.6	128372	96438.8
25	2	dental implants	IMAR	ROI 1	194977	660431	1.918e+06	11656.6	26269.3	35096.3	54303.1	67651.9	76119.9	87949.7	96962.1	100230	104193	106364	112278	118538	120792	124838	128452	131129	133498	137725	143955	18962.9	44699.7	82170.9	114461	85730.9
26	2	dental implants	IMAR	ROI 1	76831.9	254150	861343	4151.23	12382.2	15227.6	21110	23960.9	28029.6	31545.1	34479.2	40186.2	43078.1	47884.9	50675.9	56065.1	59563.1	61323	64243.8	65339.5	66574.7	66994.9	68527.9	8266.72	18168.8	29503.7	52877.5	37119.1
27	2	dental implants	IMAR	ROI 1	53934.4	158109	483875	6173.53	8528.27	10345	12462.6	16425.1	17760.2	19839.9	20495	22696.4	23383.1	25451.4	26084.3	28159.4	29645.8	31385.4	33704.6	35678.8	37103.5	38590.8	39961.5	7350.9	11403.8	18630.1	27563.8	20783.7
28	2	dental implants	IMAR	ROI 1	138328	446595	1.37278e+06	14034.2	23299.8	27596.6	34602.7	38794.6	47948	55592.3	61656.4	70551.4	72518.8	77822.3	79264.9	83748.8	86310.6	90424.5	95385.4	98987.2	101652	104885	107703	18667	31099.7	50997.8	82003.3	59972
29	2	dental implants	IMAR	ROI 1	232152	800892	2.60834e+06	14806	32013.4	50447.5	63936.2	70948.6	89543.7	105885	113975	121312	138024	141671	148654	160232	170102	173099	186062	196393	200487	210581	220171	23409.7	57191.9	95088.2	154895	111294
30	2	dental implants	IMAR	ROI 1	222820	692443	2.07976e+06	20135.7	36466.4	47263.6	56002.4	62952.3	72887.8	91247.8	97574.7	101655	106257	111025	119189	126202	132643	137297	141928	147007	155806	156080	160138	28301.1	51633	81165.6	122025	91295.5
31	2	dental implants	IMAR	ROI 1	159743	534753	1.79795e+06	15460.9	22560.2	31601.7	43321.7	46798.5	60002.5	70313.9	76482.6	83124.2	85086.7	94942.2	103892	110557	117758	126044	130967	133121	139099	148455	158361	19010.5	37461.7	63399.4	106546	76182
32	2	dental implants	IMAR	ROI 1	151934	458770	1.37613e+06	14687.3	17721.5	29401.7	42615.6	47507.5	52045.5	58850.1	61344.1	64376.5	70220.4	74935.4	79614.5	81814.6	84408.9	85311.8	92387.3	98681.9	102870	106231	111104	16204.4	36008.7	54936.8	79133.7	59827.7
33	2	dental implants	IMAR	ROI 1	123913	440721	1.44005e+06	5226.04	16020	22936.5	37415.4	42315	51553.4	60791.4	63533.6	66446.3	74483.1	82460	85606.7	88840.2	90839.1	93503.7	99667.6	108604	112814	116545	120447	10623	30176	54548.4	85230.8	61352.4
34	2	dental implants	IMAR	ROI 1	253620	864182	2.40806e+06	12713.9	31940.3	57598.5	68119.2	83248.5	102556	111672	124748	135659	135925	139998	141410	143674	147933	153722	154718	158387	164487	167927	171624	22327.1	62858.8	105556	144130	109102
35	2	dental implants	IMAR	ROI 1	196544	610394	1.86929e+06	13955.2	31126.4	43181.9	50482.4	57797.9	69783.2	73873.2	82987.1	89201.1	98005.4	102659	108102	115574	121054	124443	128051	132808	137488	142657	146061	22540.8	46832.1	71110.3	110886	81892.3
36	2	dental implants	IMAR	ROI 1	161951	485300	1.30765e+06	9540	21100.1	35195	43741.2	52374.8	56030	60883.1	66069.7	69585.5	70780.1	72754.6	75027.4	77677	78485.7	81622	83672	85843.4	87759.6	89354.8	90150.2	15320.1	39468.1	58839.4	76200.6	59658.7
37	2	dental implants	IMAR	ROI 1	60174.5	227654	817682	3655.38	7460.42	13985.1	15632.9	19440.8	24723.4	28664.1	31951.8	39612.2	42527.7	45233.3	48898.9	53362.3	55324.2	59669.2	62266.3	63345.9	64064.6	68249.3	69614.6	5557.9	14809	26195	50861.8	34525.5
38	2	dental implants	IMAR	ROI 1	296775	833950	2.62256e+06	36623	48907.4	62857.9	68642.2	79744.5	85077.6	100513	107173	118670	125741	139075	149710	159662	171979	181051	191644	195772	197889	200106	201727	42765.2	65750	93127.1	154692	114192
39	2	dental implants	IMAR	ROI 1	111069	342821	1.04343e+06	14616.7	18765.1	21376.7	26425.9	29884.3	37311.9	40965.3	46742.9	51116.6	55615.4	58549.6	59642.6	60417.9	63047.3	66945.6	72343	76535.1	78657.9	80437.6	84037.1	16690.9	23901.3	38726.1	60959.7	45235.4
40	2	dental implants	IMAR	ROI 1	232525	773976	2.7005e+06	28706.1	34331.8	46440.2	55276.5	67770.4	79655.2	92972.3	106233	125680	136910	147911	164186	169011	176601	180278	193450	209145	220778	230457	234710	31519	50858.3	86657.6	161753	112838
41	2	dental implants	IMAR	ROI 1	21146.9	71921.2	221146	1345.13	1910.82	4730.73	5871.44	7288.79	8064.36	9520.76	10425	10971	11793.2	12496.5	13296.9	13571.3	13926.4	14831.1	15042.1	15399.7	16244.9	16899.1	17517.3	1627.97	5301.08	8824.73	13241	9692.84
42	2	dental implants	IMAR	ROI 1	192826	630334	1.91425e+06	13781.8	23899.5	39759.5	55513.9	59871	75008.1	84338.6	87779.4	92014.7	98367.1	103937	109558	113224	119558	124988	132413	137727	144643	148489	149380	18840.6	47636.7	76749.3	111758	83375.7
43	2	dental implants	IMAR	ROI 1	86053.1	244504	710205	7037.11	14296.6	19550.8	22255.6	22913	26199.2	28330.3	31283.8	34587.7	38049.7	40728.8	42974.4	44746.8	45562.9	46197.3	47208.4	48031.2	48905.7	50161.7	51183.9	10666.9	20903.2	27181.6	42507	31995.1
44	2	dental implants	IMAR	ROI 1	276635	904882	2.59682e+06	21450.6	33167.2	54721.1	68062.8	99233.7	106265	120734	128196	132202	140852	149311	150579	155709	159822	163698	168521	177128	183679	187181	196309	27308.9	61391.9	113607	152587	115783
45	2	dental implants	IMAR	ROI 1	53802.3	192011	545886	4083.38	6664.54	9054.06	14885.3	19115	23784.2	25914.5	27758.6	29571.9	31179.1	31825	33043.3	33808.3	34862.8	35343.3	35469.8	35784.9	36878.6	37921.1	38938.2	5373.96	11969.7	24143.1	33137.9	24772.7
16	4	dental implants	IMAR+DEMAR130	ROI 1	53583.7	159271	442850	5598.49	7871.13	10185.7	13953.2	15975.2	17806.4	18645.7	21927.1	23045.3	24262.3	25202.4	26682.5	27365.4	27580.6	27858.1	28279.1	28995.7	29594.9	30561.6	31459.1	6734.81	12069.5	18588.6	26284.5	20139.9
17	4	dental implants	IMAR+DEMAR130	ROI 1	17883.2	52258.1	152723	1798.47	3161.24	3605.88	4107.3	5210.29	5564.93	5794.62	6994.02	7930.3	8091.02	8558.05	8795.76	9131.47	9517.3	9802.87	9952.01	10368.2	10970.8	11461.5	11907	2479.85	3856.59	5890.97	8972.35	6750.97
18	4	dental implants	IMAR+DEMAR130	ROI 1	246558	651763	1.83829e+06	26964.1	36757.4	54260.4	63361.8	65214	68161.6	74093.9	83119.1	87010.7	92819.6	97862.6	101972	106837	111637	115579	120027	126074	130365	136431	139741	31860.8	58811.1	72647.1	104218	81604.8
19	4	dental implants	IMAR+DEMAR130	ROI 1	142257	397412	1.11156e+06	12128.1	22923.9	29247.9	34489.7	43467.2	46663.4	47536.9	49640	55097.7	56216.9	56782.1	60630.3	62380.1	66073.2	68844	71427.1	76206.8	80183.5	84110	87510.4	17526	31868.8	46826.8	62181.4	48971.8
20	4	dental implants	IMAR+DEMAR130	ROI 1	16405.8	40792	115164	2461.24	2841.34	3448.97	3576.89	4077.38	4303.34	4382.13	4712.59	5252.16	5735.94	6176.34	6353.6	6626.67	7051.79	7281.69	7491.34	7682.32	8099.71	8506.4	9102.2	2651.29	3512.93	4368.86	6496.19	5110.84
21	4	dental implants	IMAR+DEMAR130	ROI 1	80320.5	290374	929760	4611.41	7459.32	17244.3	22941.6	28063.8	33162.3	37608.5	44424.3	45917.7	48940.7	53388.7	56713	58616.4	61529.9	63647.1	66031.8	67317.7	69745.4	70536	71859.9	6035.37	20092.9	35814.8	56848.2	40643.8
22	4	dental implants	IMAR+DEMAR130	ROI 1	51418	166056	593173	5950.8	7793.13	8742.25	13586.4	15345.5	16809.2	19209.9	22516.6	26958.9	29143.5	31018.3	32820.6	37151.8	40016.9	42662.2	44393.9	46300.5	48533	51094.7	53125.5	6871.96	11164.3	18470.3	35520.7	24632.5
23	4	dental implants	IMAR+DEMAR130	ROI 1	118784	404499	1.12113e+06	4411.8	15501.1	21004.7	35209.4	42657.1	50311.1	54728.7	58686.9	59451.1	62536.9	65453.2	65846.3	68410.7	70699.6	71492.1	72361.3	74455.2	75105.9	76059.6	76743.8	9956.45	28107.1	51595.9	67031.4	51172.6
24	4	dental implants	IMAR+DEMAR130	ROI 1	197373	657379	1.93021e+06	12233	26965.4	41825.6	53311	63038.5	77030	90209.7	96164.5	98171.1	98430.4	100937	108466	117863	121835	124280	130796	137531	139041	144994	147088	19599.2	47568.3	81610.7	112597	85097.3
25	4	dental implants	IMAR+DEMAR130	ROI 1	198305	614178	1.73094e+06	19066	27482.5	33877.7	53666.4	64212.2	69072.5	78923.2	87782.6	88923.4	91171.6	95692	100494	105700	107484	110447	113311	116193	118234	122090	127120	23274.3	43772.1	74997.6	101653	77956.6
26	4	dental implants	IMAR+DEMAR130	ROI 1	53385.7	171558	611503	2938.52	8307.63	9580.43	15454.5	17104.6	18500.2	20012.9	23412.5	26974.6	29272.6	32817.6	34570.6	38854.3	42060.3	44558.1	46905.9	48524.9	49553.8	50771.8	51327.6	5623.07	12517.5	19757.6	37001.7	25707.8
27	4	dental implants	IMAR+DEMAR130	ROI 1	52001.6	147010	452656	6425.96	8964.94	10176.4	11927.1	14507.2	15765.7	17472.8	18956.8	20253.1	22559.5	24309.3	25226	26899.4	27420.7	29494.1	31240	33090.3	34710.2	36076.9	37179.7	7695.45	11051.8	16675.6	25925.3	19474.9
28	4	dental implants	IMAR+DEMAR130	ROI 1	136172	408955	1.20598e+06	15723	23674.9	29047.4	32839.4	34887.5	42362.7	48302.6	55635.9	62198.9	64282.3	67490.9	69031.6	72868.2	75693.1	78339.1	82358.3	84835.8	86782.8	88746.3	90881.1	19699	30943.4	45297.2	71532.8	53421
29	4	dental implants	IMAR+DEMAR130	ROI 1	137199	479426	1.60466e+06	8494.76	21266.4	27579.4	35906.8	43952	53618.8	59306.3	71356.2	75097.1	82848.5	88826.7	92747.7	98993.1	107135	112949	118076	121499	124970	128957	131084	14880.6	31743.1	57058.3	97084.1	68634.6
30	4	dental implants	IMAR+DEMAR130	ROI 1	199109	616088	1.79265e+06	17265.7	31359.4	41607.5	51714.5	57162.3	64922.9	80354.4	85975.4	90596.7	95129.5	98315.5	103640	109035	113382	115283	119160	123553	129978	130624	133587	24312.6	46661	72103.7	105568	79681.5
31	4	dental implants	IMAR+DEMAR130	ROI 1	191114	590288	1.84238e+06	19639.9	28251.1	39070.6	49886	54265.9	68049.5	76349.4	81311.6	85684.9	87778.9	95807.3	104188	109910	116524	124197	129484	132834	138391	145977	154777	23945.5	44478.3	69994.1	106697	79399.9
32	4	dental implants	IMAR+DEMAR130	ROI 1	94886.4	307175	937883	8968.03	10264.7	18147.4	26390	31116.3	34645.1	39707.6	43182.6	44748	50005.6	54804.4	56903.1	59042.8	59387	60332.8	63349.8	65634.5	68102	70245.6	72905.8	9616.35	22268.7	37162.9	56071.7	41312.2
33	4	dental implants	IMAR+DEMAR130	ROI 1	116451	404668	1.30585e+06	6298.77	16586.3	21637.2	33750.8	38178.1	47298.2	55179.3	57974.1	60849.9	66915.6	73222.6	76419.6	79513.6	82013.9	84673.8	90266.1	98354.6	101883	105767	109065	11442.5	27694	49657.4	76734.4	55673.6
34	4	dental implants	IMAR+DEMAR130	ROI 1	167949	614558	1.75256e+06	3158.46	20355.2	38547.9	46923.9	58963.1	73885.3	81325.3	91322.5	99800.7	100275	102896	103555	105817	109285	113316	114349	116633	121328	124084	126742	11756.8	42735.9	76374.1	106162	78986
35	4	dental implants	IMAR+DEMAR130	ROI 1	201400	570947	1.66027e+06	18966	35602.3	43862.6	47639.9	55329.3	61280.7	66307.6	73512.5	80590.4	87855.3	90705.7	93747.5	100275	103937	107091	110901	116307	119226	122587	124544	27284.2	45751.2	64107.5	96887.9	73600.3
36	4	dental implants	IMAR+DEMAR130	ROI 1	159648	462030	1.20293e+06	10883.4	21346.8	34605.2	42804.1	50008.3	52710.2	57393.8	62361.9	64746.2	65170.5	67038.2	68478.4	70631.8	71432	73656.9	75281.6	76653.5	78060.7	79616.8	80048.6	16115.1	38704.7	55618.5	69554.5	55534.3
37	4	dental implants	IMAR+DEMAR130	ROI 1	73505.5	240899	773013	5546.29	10560.2	14583.3	19443.9	23371.9	25996.9	28889.2	33531	38875.4	40101.3	41227.2	44446.7	48820.5	49851.6	53532.3	55826.6	56977	57357.2	61125.3	62948.7	8053.22	17013.6	27947.3	46585.2	33412.8
38	4	dental implants	IMAR+DEMAR130	ROI 1	216092	597930	1.92296e+06	27071.7	34811.3	45149.7	51076.3	57983.1	59340.4	70759.1	75355.7	85531.7	90851.4	101994	110512	117859	127894	134134	141884	145556	146461	148679	150054	30941.5	48113	65859.6	113833	83263
39	4	dental implants	IMAR+DEMAR130	ROI 1	87820.9	299555	893033	10146.8	13102.4	15597.4	21380.5	27593.7	36149.1	38461.3	43141.3	45617	48365.5	50748	52287.6	53064.1	54227.3	56758	60127	63415.3	65506.1	67066.4	70278	11624.6	18489	36336.3	52649.3	39172.9
40	4	dental implants	IMAR+DEMAR130	ROI 1	171477	551099	1.89908e+06	23661.7	25010.6	34322.4	40482.7	47999.2	55452.5	65237.8	74885.3	87644.8	96402	104984	115785	118786	123184	126921	135802	145885	153232	160043	163363	24336.2	37402.6	60893.7	113689	79785.1
41	4	dental implants	IMAR+DEMAR130	ROI 1	30249.4	89278	250763	2957.57	4076.92	6602.99	7594.68	9017.26	9796.57	11256	12099.1	12587.3	13289.6	13970.9	14758.1	14885.8	15222.9	15788.7	16220.7	16740.1	17405.4	17954	18537.9	3517.24	7098.83	10542.2	14590.5	11257.8
42	4	dental implants	IMAR+DEMAR130	ROI 1	144125	467124	1.43525e+06	11598.6	20613.5	32246.2	39120.1	40546.3	51287.4	57830.1	64859.6	71121.7	77901	81870.1	85355.6	87033.2	90571.6	93024.4	99211.8	103014	106509	110436	111104	16106	35683.2	53630.8	85761.2	62761.9
43	4	dental implants	IMAR+DEMAR130	ROI 1	74442.1	206918	598643	6947.91	11804	16501.7	19261.4	19927.1	21708.8	23259.8	26082.6	29177	32247.4	34426.8	36175.4	37351.9	38391.7	39187.8	39764.6	40386.7	41042.9	41829.4	43168	9375.97	17881.6	22744.6	35840.3	27013.5
44	4	dental implants	IMAR+DEMAR130	ROI 1	217280	666044	1.91858e+06	19410.7	30026.7	44656	52754.3	70432.5	74636.5	83916.3	91079.4	96088.6	103043	105437	109607	114764	118368	121847	125685	131919	136474	140233	148199	24718.7	48705.1	80016.2	111855	85109.5
45	4	dental implants	IMAR+DEMAR130	ROI 1	66159.3	204592	546798	6691.23	9821.89	12438.4	16852	20355.7	24438.6	25952.7	27621.3	29484.1	30935.9	31248.8	32303.4	32914.6	33688.4	34127	34272.8	34704.8	35440.1	36371.7	37134.6	8256.56	14645.2	24592.1	32371.9	25196.7
16	3	dental implants	NOMAR	ROI 1	71023	228040	676250	6388.04	9452.14	13830.8	19259.2	22092.8	25080.8	27135.7	32901.9	34828.4	37070.3	39204.8	41973.4	43257.9	43977	44298.8	45207	45810	46722.9	48270.7	49488.1	7920.09	16545	26802.8	41227.2	30372.4
17	3	dental implants	NOMAR	ROI 1	347511	830865	2.05095e+06	44150.1	63991.8	77018.9	80408.3	81941.7	89256.5	93794.9	96182.4	100703	103417	106913	112046	114539	117010	119211	121105	125147	129691	134333	140094	54071	78713.6	90293.9	111868	95105.5
18	3	dental implants	NOMAR	ROI 1	679820	2.0733e+06	6.59204e+06	85474.7	94973	145229	162186	191957	215444	249251	289163	300376	339242	367636	401489	418457	434451	445493	459622	477875	483354	510634	519728	90223.8	153707	236454	395846	287528
19	3	dental implants	NOMAR	ROI 1	145140	469981	1.67792e+06	11248.6	23296.7	32808.7	35219.8	42566.4	50031.1	57671	64024.7	73732.7	79381	85417.1	89556.2	94909.1	104277	118864	129184	136370	146426	149821	153117	17272.6	34014.3	53573.3	96915.1	68261.7
20	3	dental implants	NOMAR	ROI 1	150114	451172	1.26209e+06	6435.18	16548.3	33514.2	43879.1	49737.1	54370.3	56277.8	60849.2	62537.7	67022.9	71087	71873.8	72232.1	76250.1	78348.1	81122.7	83173.1	86791.3	91558.3	98477.2	11491.7	38696.6	55308.6	72559.3	56380.4
21	3	dental implants	NOMAR	ROI 1	259962	1.16551e+06	4.11603e+06	7712.37	18844.5	50872.3	76053.9	106479	127401	154588	183370	208020	232171	259629	273734	284590	293307	295269	299216	306856	309850	311477	316590	13278.4	63463.1	142959	268242	179454
22	3	dental implants	NOMAR	ROI 1	484958	1.71937e+06	4.98778e+06	13694.4	45465	96029.8	145321	184448	218314	242973	251657	256791	264674	276461	289327	299282	312058	327391	338105	347603	355540	359781	362863	29579.7	120676	224348	295511	222625
23	3	dental implants	NOMAR	ROI 1	246923	909102	3.15962e+06	8798.24	32163.5	49532.2	66166.4	90262.9	110774	128838	133741	139764	149062	165333	184169	199681	212253	226896	240861	248036	253116	257475	262695	20480.9	57849.3	115904	189752	133643
24	3	dental implants	NOMAR	ROI 1	285333	1.32042e+06	5.0572e+06	10818.2	33877	62207.1	83792.3	94638	136767	183778	208188	240722	265636	296637	315699	336099	351060	369014	376625	396365	414006	434217	447059	22347.6	72999.7	155843	318937	210347
25	3	dental implants	NOMAR	ROI 1	244714	950437	3.2246e+06	25150.6	38879.9	51571.1	56162.5	72950.3	98362.4	124173	146393	161350	175445	186209	200724	215454	221780	228964	233438	238431	247512	249404	252247	32015.3	53866.8	110470	202921	139813
26	3	dental implants	NOMAR	ROI 1	325824	1.07683e+06	3.23632e+06	30332.4	44190.4	59727.5	82702.2	108872	113599	135244	153750	165664	182753	197063	198557	206745	209226	212499	218197	223584	226623	229195	237793	37261.4	71214.8	127866	198838	144945
27	3	dental implants	NOMAR	ROI 1	580261	1.89279e+06	5.71512e+06	29394.5	66564	110965	169913	203424	234580	248605	257317	282146	289878	307836	319553	330098	361811	390247	399663	408685	422036	437380	445024	47979.3	140439	235981	335154	250125
28	3	dental implants	NOMAR	ROI 1	581631	2.27698e+06	6.70462e+06	27358.2	60821.9	113856	161109	218486	276943	323574	352135	365837	376863	394633	417467	428648	432003	446563	449319	453775	458029	471486	475715	44090.1	137483	292785	413917	302851
29	3	dental implants	NOMAR	ROI 1	486059	1.35332e+06	4.75035e+06	36946.8	77096.9	114212	126271	131533	138975	162434	176237	184938	204677	222341	237876	268441	306505	327074	352764	376140	403373	438335	464177	57021.9	120241	152295	263077	191770
30	3	dental implants	NOMAR	ROI 1	124564	526885	1.8005e+06	4094.34	11279	21857.9	36464.1	50868.9	61382.4	76017.1	84976.4	89039.1	90905.8	92857.6	98658.5	106776	116788	125244	133484	143264	150620	152078	153849	7686.65	29161	68311.2	106719	75043.3
31	3	dental implants	NOMAR	ROI 1	519223	1.90204e+06	5.59983e+06	22214.4	60158.9	102235	145041	189574	238965	272832	284203	287471	299345	321938	343750	351925	360988	370444	374258	374833	384275	400528	414858	41186.6	123638	246393	338765	251584
32	3	dental implants	NOMAR	ROI 1	686902	2.06203e+06	6.44678e+06	72721.6	114199	143781	162469	193731	242013	256282	258904	288446	329481	354717	375910	407681	429010	438764	459474	465041	473758	477011	503387	93460.2	153125	237732	385435	282974
33	3	dental implants	NOMAR	ROI 1	181921	717660	2.23828e+06	6903.22	18249.5	27488.3	53211.5	76068.6	83641	99341.3	108771	120325	123661	129237	134615	142747	146080	147558	152431	160069	165804	168832	173244	12576.3	40349.9	91955.4	137082	98145.5
34	3	dental implants	NOMAR	ROI 1	330243	1.65665e+06	5.64561e+06	485.311	27659.6	67837.2	91172.3	143088	175994	231710	270000	312208	336497	353956	364520	369356	377219	386762	396465	415145	426320	444434	454785	14072.5	79504.8	205198	362123	244058
35	3	dental implants	NOMAR	ROI 1	482310	1.82243e+06	7.01985e+06	9620.4	49227.6	104292	131459	187711	206098	232244	272065	292511	337200	387677	435036	473047	496874	502956	527776	560028	586744	606556	620726	29424	117876	224530	431634	290362
36	3	dental implants	NOMAR	ROI 1	247933	983593	3.19348e+06	15176.2	28242.1	45424.9	65101.2	93988.6	120587	142566	150967	155355	166185	178335	192920	201926	212471	223761	231938	237007	237404	244329	249793	21709.2	55263	127027	195361	139059
37	3	dental implants	NOMAR	ROI 1	442776	1.46488e+06	5.07549e+06	20175	49515.4	80932.6	130854	161299	169936	183644	199210	230986	238328	257537	284036	318051	341785	370786	388539	397227	409090	418720	424836	34845.2	105893	178522	303756	214101
38	3	dental implants	NOMAR	ROI 1	611883	1.91143e+06	6.24435e+06	47578.6	97971.8	132623	153635	180074	198297	227258	267931	286578	319479	364692	378984	391122	427197	433163	448644	459234	467469	476808	485615	72775.2	143129	218390	381232	272202
39	3	dental implants	NOMAR	ROI 1	134751	534264	1.79574e+06	10510.6	20721.8	23984.4	36021.8	43512.3	54781	67515.3	83067.1	91624.1	102526	108556	112824	116169	121722	127125	127983	132595	135100	138651	140747	15616.2	30003.1	62218.9	113566	78040.3
40	3	dental implants	NOMAR	ROI 1	237233	889113	3.36655e+06	27500.6	37368.9	40497.1	57392	74474.4	97403.2	120462	125705	145620	162689	178089	201853	213850	224854	236934	254345	274837	291516	298913	302249	32434.7	48944.6	104511	202279	137440
41	3	dental implants	NOMAR	ROI 1	581515	1.39456e+06	3.18849e+06	80831.8	96803.1	122002	133537	148341	156041	160084	164422	165410	167087	168126	171858	174056	174643	177234	178722	181912	185440	188082	193859	88817.4	127770	157222	172142	152450
42	3	dental implants	NOMAR	ROI 1	324726	1.33149e+06	4.0804e+06	38708.2	46189.1	60811.7	77401.3	101616	139027	178697	212331	233941	242768	245678	248269	252461	263283	267192	277443	285567	298040	302305	308669	42448.7	69106.5	157918	253879	180363
43	3	dental implants	NOMAR	ROI 1	57556.1	228130	819319	5649.63	7500.21	10471.1	15055.8	18879.3	22269.3	28773.3	35119	40271.9	44140.1	47672.6	51639.7	54761.2	57591.2	59112.6	61140.4	63290.8	64073.7	65257.3	66649.9	6574.92	12763.5	26260.2	52041.2	35003
44	3	dental implants	NOMAR	ROI 1	517306	1.82559e+06	5.35662e+06	28866.5	63826.2	86350.1	130339	207924	231072	239034	264264	284689	289226	315513	328235	332370	342139	349094	353709	362332	373291	380919	393425	46346.4	108344	235574	324372	240416
45	3	dental implants	NOMAR	ROI 1	77968.9	266712	817791	5212.36	8983.57	16106.5	22076.4	25590	30688.5	33563.1	38080.2	40995	45416.1	47918.7	50606.1	53022.1	53586	53969.1	55089	56894.9	57707.7	59626.1	62659.7	7097.97	19091.5	31980.5	50075.3	36306.4
1	3	HTP	DEMAR	ROI 10	173448	657997	2.0839e+06	12140	18361.9	22394.5	55424.1	65127.2	82055.4	83582.3	93197.6	110371	115342	123477	125862	133343	137004	139439	146945	150226	152389	155399	161817	15251	38909.3	80990.6	128973	91504.1
3	3	HTP	DEMAR	ROI 10	436917	1.35256e+06	3.67377e+06	54340.1	62932.7	79037.1	104796	135811	154941	167140	188507	200205	204853	210678	215953	222626	230205	232787	234632	236410	242050	246330	249537	58636.4	91916.6	161600	218992	168715
13	3	HTP	DEMAR	ROI 10	506564	1.35352e+06	3.57084e+06	48307.2	92019.8	106234	117283	142719	149250	161043	168128	180928	187609	189496	201714	207175	213577	219830	225451	232164	237595	242446	247868	70163.5	111759	155285	203222	163173
15	3	HTP	DEMAR	ROI 10	212936	664893	1.78373e+06	13246.2	33342.2	43440.4	50359.5	72548.3	78306.7	86645.4	89914.1	97508.7	99581.3	103951	106014	106620	107929	110575	112806	115034	116252	118535	121123	23294.2	46899.9	81853.6	105623	82049.3
1	1	HTP	IMAR	ROI 10	260978	773298	2.18294e+06	20027.4	30854.8	55667.4	76212.9	78215.9	88003.7	94541.8	101537	113547	114690	119139	123511	132192	136013	139240	145099	148903	151788	153977	159778	25441.1	65940.1	90574.5	127929	98030.8
3	1	HTP	IMAR	ROI 10	269271	828232	2.25538e+06	29070.8	41558.9	54102.6	63321.3	81217.6	90603.4	103247	113842	123093	128176	129835	130243	135816	141177	142506	143318	145771	150219	153010	155247	35314.9	58711.9	97227.6	134271	103196
13	1	HTP	IMAR	ROI 10	451763	1.15948e+06	2.92595e+06	39774	80123.6	104888	107477	119500	126243	128426	140543	152182	160325	162416	166650	169276	171495	174416	176545	181437	185912	187162	191156	59948.8	106183	128678	166663	136268
15	1	HTP	IMAR	ROI 10	177301	523238	1.39305e+06	10353.2	27373.6	38357.2	43962.5	57254.1	59315.1	65840	68852.4	75611.3	76318.7	79255.1	80812.5	81738.7	82465.2	85305.5	88267.9	90126.1	91181.3	93981.2	96675	18863.4	41159.8	62815.4	81221.9	63817.7
1	4	HTP	IMAR+DEMAR	ROI 10	90391.1	279191	809751	6789.94	15680.5	17337.8	24009.7	26573.1	32027.8	36239.8	37413.6	39647.6	43471	46192.2	47210.4	49539.4	51036.4	51644.2	52614.1	55054.2	57297.1	59414.7	60557	11235.2	20673.8	33063.6	47669.4	36089.2
3	4	HTP	IMAR+DEMAR	ROI 10	193060	527586	1.42059e+06	24021.2	31351.4	39881.4	44967.7	52838.1	56763	60064.5	68183	73734.5	75780.8	77715.6	79945	83253	88461.7	89526.6	90471.3	92092.3	95354.7	97049.5	99138.5	27686.3	42424.6	59462.1	82361.1	64809.9
13	4	HTP	IMAR+DEMAR	ROI 10	117458	405839	1.21919e+06	13631.7	15407.9	21676.3	29149.7	37592.3	45661.8	53837.7	59228.1	63738.6	65915.2	67551.5	71557.5	76418.5	77502.1	79898.3	83434.6	86062	87361.3	90139	93424.1	14519.8	25413	49080	73252.1	53887.6
15	4	HTP	IMAR+DEMAR	ROI 10	104496	338452	953650	3487.68	15519.5	22784.3	26076.1	36628.1	38437.8	44057.4	46865.5	52220.5	52375.1	55210.4	56471	57140.4	58021.9	60173.5	63010.8	64235.1	65182.1	67118.9	68633.9	9503.58	24430.2	41497.2	56827.9	43030
1	2	HTP	NOMAR	ROI 10	350312	1.18744e+06	3.52287e+06	26531.2	38981.5	57489.3	104955	122355	143327	149878	163612	186066	194247	205127	207365	220335	225411	229398	240684	245500	248213	252012	261389	32756.4	81222.2	144793	213579	157235
3	2	HTP	NOMAR	ROI 10	387766	1.31229e+06	3.75918e+06	42799.7	54609.4	66355.3	91045.7	132956	152651	164424	192058	204784	210604	218387	225296	233849	243088	246844	248357	250237	256792	260898	263149	48704.6	78700.5	160522	228901	170507
13	2	HTP	NOMAR	ROI 10	926022	2.26815e+06	5.41588e+06	92264.8	175038	200213	214950	243556	250094	258645	265883	279232	288275	289749	299491	302857	308445	312890	317266	323966	327456	330984	334621	133651	207581	254545	299776	256178
15	2	HTP	NOMAR	ROI 10	385545	1.0895e+06	2.77817e+06	36040.9	62989.4	78596.4	90131.9	117786	126589	135953	139412	149441	152557	157250	159663	160833	163167	166980	168762	172680	175440	179238	184661	49515.2	84364.2	129935	159832	129135
1	3	HTP	DEMAR	ROI 2	143216	539948	1.52737e+06	8402.64	15732.1	24075.2	37162.9	57842.6	73150	76374.4	78520.5	79579.8	89107.3	90391.6	91314.8	95361.1	97318.9	98388.1	99836.7	101106	102466	104610	106630	12067.4	30619.1	71471.9	92662.3	69534.9
2	1	HTP	DEMAR	ROI 2	157251	503844	1.52486e+06	21719.1	24782.9	31350.4	34589.2	44809	55424	61950.5	69897.3	76445.3	82876.2	85274.2	87437.2	94954.4	98611	101745	103041	107308	112196	113895	116550	23251	32969.8	58020.2	91298	67181.7
3	3	HTP	DEMAR	ROI 2	733866	1.71955e+06	3.99714e+06	89518.9	133334	163651	167302	180060	181915	186065	200485	204845	212372	213322	216772	217680	221796	225629	230032	234207	236661	239716	241783	111426	165476	187131	217806	190299
4	1	HTP	DEMAR	ROI 2	1.80236e+06	4.46469e+06	1.07513e+07	187780	344048	378646	426253	465630	500652	515641	528769	544848	572427	583308	599471	612457	618440	630202	633181	640334	646656	658529	664067	265914	402450	502673	599292	508860
5	1	HTP	DEMAR	ROI 2	156591	502554	1.4243e+06	15820.7	18005.5	30076.7	43782.6	48905.4	56547.2	65671.3	70518.6	75849	77376.4	80914.7	84336.1	85748.9	87148.3	91390.9	93515.1	95993.7	99828.3	100950	101919	16913.1	36929.7	60410.7	84534.9	64100.5
6	1	HTP	DEMAR	ROI 2	361540	1.12492e+06	3.05064e+06	9654.04	43201	74916.1	109661	124108	130801	142944	155000	166731	167898	175437	180454	187108	190743	192996	194095	196756	199855	202357	205922	26427.5	92288.5	138213	181933	140359
7	1	HTP	DEMAR	ROI 2	272831	673290	1.72189e+06	19640.6	54938.6	60998	67796.6	69457.2	74065.9	76029.1	79650.4	83584.3	87128.8	92054	93833.9	96569.5	99666.6	100748	103905	106072	109999	121573	124178	37289.6	64397.3	74800.7	94686.2	78754.1
8	1	HTP	DEMAR	ROI 2	55129	144648	382882	5304.66	11207.4	11777.7	12523.2	14316.1	15002.5	17877.3	18487	18677.3	19475.2	20352.4	21106.3	21889.6	22739.3	23504.6	24343.8	25211.5	25729.4	26223.7	27133.4	8256.02	12150.5	16420.7	21511.1	17411.5
9	1	HTP	DEMAR	ROI 2	161700	414426	1.04923e+06	12833	21759.9	34578.1	45080.1	47448.9	48582.1	48941.4	49367.4	52650.6	53184.6	53877.6	57136.1	58866.4	61678.2	62919.6	64792.5	67298.1	68297.1	68882.2	71059.6	17296.5	39829.1	48585	58138.2	48356
10	3	HTP	DEMAR	ROI 2	231839	641263	1.73731e+06	21489.4	45110.5	48634.7	51978.9	64625.5	69017.1	77789.3	81178.9	89126.7	92311.8	97254.8	101878	104840	107338	110080	111821	112597	113410	117182	119651	33300	50306.8	73152.7	101831	79654.6
11	1	HTP	DEMAR	ROI 2	241958	736640	1.96411e+06	28633.6	31802.7	46603.7	61040.4	73877.8	88263.2	96590	98657.4	104191	106981	108309	114075	115280	117453	123608	124368	127981	130558	131800	134042	30218.1	53822.1	89347.1	114283	89983.3
12	1	HTP	DEMAR	ROI 2	456776	1.10131e+06	2.64531e+06	67526.8	74272.3	93427.5	107909	113640	121620	125762	130379	133085	133692	139068	142607	147995	151469	153277	157637	159787	161744	164447	165967	70899.5	100668	122850	144854	124585
13	3	HTP	DEMAR	ROI 2	387875	1.15473e+06	3.16169e+06	14290.9	57340.9	79903.8	107114	129225	136464	147791	151109	160020	171474	177565	186249	191240	195931	200329	204453	208511	210304	215311	217060	35815.9	93509.1	141147	185908	144406
14	3	HTP	DEMAR	ROI 2	252253	594460	1.49748e+06	30869.5	46914.8	51849.5	59031.3	63587.6	64485.2	66057.1	68253.3	71122.5	72288.8	72745.3	77610.2	81665.4	83482.3	86297.6	93144.8	95410.3	100335	104162	108169	38892.2	55440.4	65595.8	79794.6	68087.8
15	3	HTP	DEMAR	ROI 2	412431	1.23627e+06	3.38038e+06	33938.1	60898.2	85637	104054	127903	145179	158400	166101	171876	182280	191730	198006	202540	207703	214599	218339	221059	225863	229564	234711	47418.2	94845.5	149396	198384	154324
1	1	HTP	IMAR	ROI 2	72248.1	262812	827945	6412.78	8091.03	11523.4	18811.8	27409.1	31882	34994.7	37757.7	40296	45633.2	47821.7	49743	52520.4	54589.9	56863.2	57967.9	59484.1	60381.9	61913.3	63847.7	7251.91	15167.6	33010.9	50679.4	36394.9
2	3	HTP	IMAR	ROI 2	218014	645167	1.87571e+06	21458.9	32594.2	45333.3	55687.1	62940.3	70633.1	79341	85637.3	92123.2	99418.5	102133	104908	111899	116266	121192	125552	130272	136114	139343	142860	27026.5	50510.2	74637.9	109186	82944.8
3	1	HTP	IMAR	ROI 2	466134	1.19766e+06	2.87422e+06	50950.6	82874.1	95883.1	111897	124529	133141	142251	149804	152638	153688	156346	157275	157613	162910	167933	168844	171895	174192	177514	182039	66912.4	103890	137431	159656	135536
4	2	HTP	IMAR	ROI 2	126400	410281	1.3026e+06	14277.7	16724.3	25782.6	30932.4	38683.4	44264.4	51096.5	57988.4	62217.5	68313.8	71568.7	75744.6	80363.2	83849.6	87947.5	92736.9	95250.6	98880.2	101734	104245	15501	28357.5	48008.2	77842.7	56405.7
5	2	HTP	IMAR	ROI 2	52471.1	179273	562625	2060.35	5491.02	12280.3	13707.5	18931.9	20604.2	23962.8	24914	28221.1	29099.6	30451.4	32244.8	33993.6	35253.6	37774.9	39383.7	41093.2	43010.2	44823.7	45322.7	3775.69	12993.9	22103.2	33302.8	24273.4
6	2	HTP	IMAR	ROI 2	501691	1.34293e+06	3.31546e+06	31382.7	71550.8	109763	134441	154553	160594	164088	167070	170805	178679	186594	192303	194096	196062	197076	197779	199268	201805	203080	204469	51466.8	122102	161576	189174	156677
7	2	HTP	IMAR	ROI 2	238908	596966	1.49637e+06	31421.6	36848.6	47600.7	59333.3	63704	68142.9	69636.2	71600.3	73083.9	75594.3	80295.2	81958.5	82889.9	85158.1	86379.9	88768.5	91786.5	94993.3	101917	105254	34135.1	53467	68270.9	81766	68901
8	2	HTP	IMAR	ROI 2	28694.6	86968.7	258165	3547.07	4910.62	6020.13	6486.14	7730.6	8915.66	11236.3	12079.9	12758.3	13284	14155.1	14423.8	15101.6	16280	17247.3	17937.7	18390.9	18809.9	19136.8	19713.7	4228.85	6253.13	9990.61	15148.5	11382.1
9	3	HTP	IMAR	ROI 2	82362.8	225108	619778	8031.58	10850.2	17135.5	22221	24124.5	25058	27693.1	28868	30321.8	30804.4	32376.9	34447.4	35870.2	37376.2	38072.8	40217.1	42124.4	43540.7	44536.7	46107.4	9440.89	19678.3	26435.9	34935.9	27716.8
10	1	HTP	IMAR	ROI 2	115333	323495	925475	11395.3	19185.3	22952.7	28078.9	33721.1	34507.3	39157.2	41708.2	45386.5	47402.6	50925.5	53211.6	55943.5	58099.6	59688.1	61195	62493.4	63801.8	67130.1	69491	15290.3	25515.8	37273.4	53981.6	41409.9
11	3	HTP	IMAR	ROI 2	320147	850916	2.19947e+06	32755.6	47675.3	69506.1	79214.4	90996.1	96034.9	102638	103606	112013	116477	120294	124433	127461	130090	135715	136762	140078	142831	144424	146471	40215.4	74360.2	98318.6	125406	101604
12	3	HTP	IMAR	ROI 2	433954	948038	2.19408e+06	81695.4	84805.1	86021.8	88842.7	92588.6	96056.2	97239.4	104179	107458	109151	114514	115056	117807	120404	123349	127136	128804	130801	133412	134760	83250.2	87432.3	97515.9	116859	104144
13	1	HTP	IMAR	ROI 2	161116	521981	1.517e+06	2699	24884.4	34938.7	41975.2	56618.7	59131.5	67492.2	70959	79324.2	83958.3	86320.6	92157.5	95334.6	97672.9	99087.6	101552	102574	104788	107124	108410	13791.7	38457	63550.3	91925.9	68381.6
14	1	HTP	IMAR	ROI 2	179240	432141	1.16188e+06	21773.3	35241.1	36873.5	41516.1	43836.2	47144.5	49311.3	51317.3	51870.9	53256.7	55598.6	59275.6	64208.4	66065.7	70889.1	76955.2	79360.3	83554.4	85672.1	88156	28507.2	39194.8	47902.3	62265	51570.8
15	1	HTP	IMAR	ROI 2	55920.8	184050	638636	2647.75	6263.95	10157.2	16240.2	20611.6	21422.4	22651.8	25101.1	28406.6	30547	33757.5	37093.9	39405	43049.2	45607.5	47155	48904.4	50718.9	52815.3	56079.3	4455.85	13198.7	22446.7	38127.7	26882.4
1	4	HTP	IMAR+DEMAR	ROI 2	71598.1	239448	716803	6995.53	7736.64	11955.4	19200.6	25709.9	28609.1	31889.3	33287.4	34798.2	39265.6	41198.5	41857.1	44503.2	46204.2	48009.9	48820.6	50193.5	50981.6	52255.9	53330.5	7366.09	15578	29873.9	43082.2	31877.6
2	2	HTP	IMAR+DEMAR	ROI 2	161876	501528	1.5027e+06	17095.7	24048.9	32997.8	40872	46861.5	54957.4	62670	68531.5	73676.9	79815.9	81975.4	84662.9	90820.1	94252.3	98509.9	102149	106503	111309	114157	116837	20572.3	36934.9	58255.1	88232.8	65868.6
3	4	HTP	IMAR+DEMAR	ROI 2	297758	738435	1.81038e+06	32192.9	57923.6	63286.1	68839.3	75515.9	79769.5	85109.5	89733	92266.6	93798.9	96605.3	99558.1	102203	103525	105532	107842	111248	112798	114774	117857	45058.2	66062.7	82532	100166	84606.3
4	4	HTP	IMAR+DEMAR	ROI 2	108075	322332	901070	10837.9	17516.1	22563.2	25850.1	31307.1	36069.6	40002.2	43605.9	45474.7	49105.2	50575.8	51895.8	53813.2	54833.9	56278.6	58804.7	60071.4	62272.1	64248	65944.9	14177	24206.7	37746.2	52597.7	40533.4
5	4	HTP	IMAR+DEMAR	ROI 2	33133	109017	353616	1842.44	3478.32	6978.7	9468.47	11365.1	11519.5	14420.6	15766.1	16836	17341.9	18941.8	19811.1	21252.4	22401.5	24436.7	25294	26141.8	27703.1	28901.6	29714.8	2660.38	8223.58	13267.8	20789.4	15072.2
6	4	HTP	IMAR+DEMAR	ROI 2	200467	508955	1.2307e+06	22703.2	35803.7	42156	47871.8	51931.8	57232.8	59910.4	61711.5	64456.1	65178.1	65865.5	67102.7	70571.9	71628.1	72235	73200	73816.8	74910.5	75352.1	77062.3	29253.5	45013.9	57696.6	68779.7	58097.4
7	4	HTP	IMAR+DEMAR	ROI 2	133965	325329	798847	12867.4	27024.2	29638.1	31351.2	33083.9	34763.6	35990.6	38565.1	40261.3	41783.2	42886.1	44165.4	44748	45472.9	46622	47521.5	47791.4	49194.9	51622.4	53493.5	19945.8	30494.7	35600.8	44182.5	37296.5
8	4	HTP	IMAR+DEMAR	ROI 2	28296.8	71224.4	186776	3674.42	5421.49	5887.86	6347.64	6965.43	7392.26	8331.42	8761.96	9006.98	9434.9	9776.39	10130.8	10681	11254.3	11488.2	11795.6	11953.6	12402.5	12883.2	13186	4547.95	6117.75	7862.77	10446	8521.91
9	2	HTP	IMAR+DEMAR	ROI 2	49002	134551	382817	6278.01	8380.28	9456.67	11380.5	13506.6	14693.1	16528.5	17213.1	18206.2	18908.4	20319.6	21174	22105.8	23756.3	23880.4	25341.1	26491.3	27448.5	28298.4	29450.1	7329.14	10418.6	15485.3	21711.5	16945.5
10	4	HTP	IMAR+DEMAR	ROI 2	42629.2	131565	420449	5149.86	5729.27	8385.52	11381.6	11982.9	13696.1	16210.7	17000.9	19783.3	22244.7	24484.1	26595	27182.4	27581.3	28338.3	29601.2	29928.6	30438	31894.5	32840.5	5439.57	9883.56	14722.7	25726.3	18459.2
11	2	HTP	IMAR+DEMAR	ROI 2	100618	275556	723984	9554.33	12342.2	19663.1	28930.1	30128	31992.5	33164.2	35448.2	36190.5	38143.2	40068.1	41356.9	41846	42987.2	44396.5	45095.6	46673.6	47350.1	48427.2	50226.8	10948.3	24296.6	32683.2	41260.5	33206.7
12	2	HTP	IMAR+DEMAR	ROI 2	67950.6	210092	610368	5687.46	9971.87	13458.3	16033.6	22799.4	24838.7	26181	28864.4	30830	31427.4	33883.4	34965.4	36600.4	38998.7	40017.3	41710.5	42792.3	43434	43632.6	44241.1	7829.67	14745.9	25670.9	36054.1	27266.7
13	4	HTP	IMAR+DEMAR	ROI 2	51483.8	182911	597949	3223.59	7433.29	9341.75	14188.7	17296.5	20756.9	23380.9	26136.5	29233	31919.7	33947.6	37404.1	37822.2	39297.4	40631.8	41567	43298.6	44965.8	47378.5	48724.9	5328.44	11765.2	21892.7	36477.8	25848.8
14	4	HTP	IMAR+DEMAR	ROI 2	83892	230789	646723	10340.2	12573	15097.6	21026.4	24854.7	27095.2	28522.2	29464.4	30793.9	31021.4	32432	33418.4	35094.4	36788.8	39252.8	42171.5	45148.2	48356	50181.5	53089.9	11456.6	18062	27484.1	35121.6	28121.7
15	4	HTP	IMAR+DEMAR	ROI 2	38818.8	125414	450641	3091.52	4364.27	8140.9	10484.3	12737.8	13358.2	14738.9	17441.1	19580.7	21475.9	24041	26122.8	28113	30885.2	32567.6	33864.5	35031.2	36164	37888	40550.4	3727.89	9312.58	14569	27081.3	18813
1	2	HTP	NOMAR	ROI 2	402089	1.19768e+06	3.03569e+06	44651.5	63531.8	69435.2	96056	128415	150327	156114	159049	160207	169898	172412	173503	178004	179617	182618	185977	187974	188389	192151	197366	54091.7	82745.6	148476	175279	141863
2	4	HTP	NOMAR	ROI 2	359396	1.03263e+06	2.75763e+06	38340.9	53997.8	78007.3	84418.9	104631	119291	125448	134156	143685	150655	152140	154050	163087	168357	172006	174145	178925	184438	186377	191474	46169.4	81213.1	120882	159766	126026
3	2	HTP	NOMAR	ROI 2	868029	2.02718e+06	4.80977e+06	118731	157601	190891	192289	208517	210406	217638	237529	241786	251794	255755	261715	263842	271026	275700	281111	287044	290853	296327	299216	138166	191590	218522	262841	227271
4	3	HTP	NOMAR	ROI 2	1.84816e+06	4.5714e+06	1.09642e+07	209438	332466	384229	442651	479376	517830	531748	539464	552172	582029	594620	612538	625543	630781	640746	643030	650974	655542	667627	671349	270952	413440	517104	610182	519916
5	3	HTP	NOMAR	ROI 2	352683	984206	2.56176e+06	40845.3	50385.3	74342.6	90192.9	96916.4	107021	120247	128491	136751	139015	140674	147412	150586	151188	157726	160369	162635	166938	169292	170729	45615.3	82267.7	113169	147965	118260
6	3	HTP	NOMAR	ROI 2	853631	2.34097e+06	5.75126e+06	55758.5	118610	174913	235625	268724	277228	288595	298206	311054	312252	324231	330430	336685	339136	340546	342158	343901	348065	351151	353985	87184.3	205269	283188	329562	272135
7	3	HTP	NOMAR	ROI 2	304020	761750	2.0459e+06	34852.6	54995.3	66485.2	71347.4	76339.6	83683.6	85965.8	91564.5	96669.1	99846.7	106989	109734	114461	119031	122137	127364	131302	137645	155555	159931	44924	68916.3	84388.4	112029	91341.6
8	3	HTP	NOMAR	ROI 2	255055	565130	1.26801e+06	40656.7	50342.7	52600.5	54536.6	56918.7	57418.3	61926.5	63019.6	63506.8	64203.5	65921.9	66643.1	67062.6	67725.1	69560.7	70890	71942.4	72618.9	74083.7	76429	45499.7	53568.6	59820.7	66939.2	60808.3
9	4	HTP	NOMAR	ROI 2	356084	962978	2.41948e+06	14946.9	40364.4	80428.9	107859	112485	114352	115436	120021	128435	128650	129555	134918	137732	143300	146063	147976	152337	153026	154269	157328	27655.7	94143.8	115573	137079	112658
10	2	HTP	NOMAR	ROI 2	524281	1.41005e+06	3.62263e+06	48098.7	102165	108946	120958	144113	152202	166995	178693	192402	195479	201211	206468	212935	218237	220625	225098	227651	229645	234229	236481	75132	114952	160501	209057	168414
11	4	HTP	NOMAR	ROI 2	678348	1.70964e+06	4.12258e+06	88390.8	110178	148313	159605	171862	188627	200357	206263	216832	219212	221805	228690	231094	233525	242126	243576	249175	252718	253740	256490	99284.3	153959	191777	229607	194403
12	4	HTP	NOMAR	ROI 2	774146	1.78811e+06	4.10101e+06	127483	138549	154943	170893	182279	194085	198641	203387	208502	209351	215889	217298	222647	225661	230041	233892	238148	239983	244135	245200	133016	162918	194598	220410	195846
13	2	HTP	NOMAR	ROI 2	442362	1.34419e+06	3.79566e+06	7262.41	71984.5	100429	113575	149111	158133	171530	178315	189490	204358	211464	224080	233117	239221	244839	249277	254610	259104	266344	269414	39623.4	107002	164272	224481	171637
14	2	HTP	NOMAR	ROI 2	338160	791535	1.95697e+06	44884.6	59013.3	71001	79980.9	83280.3	86186.7	87731.5	91336.6	93533	94586.9	95323.7	99795.9	105156	110440	114854	121734	122932	128368	131100	135735	51948.9	75491	87133.8	104428	89927.4
15	2	HTP	NOMAR	ROI 2	672287	1.7972e+06	4.66753e+06	79812.6	111272	140502	158636	182064	200802	219959	227255	233972	242925	257040	265761	272203	278292	286503	291163	295927	302222	307012	314211	95542.5	149569	207520	265982	215510
16	1	dental implants	DEMAR130	ROI 2	70716.6	194407	513667	7477.92	11073.9	14860.2	17631	19673.6	22561.9	23479.2	24517.3	26102.9	27029.5	28093.2	28416.5	28714.7	29611.4	30965.6	31520.5	33682.8	34990.6	35963.1	37300.8	9275.89	16245.6	22558	28806.8	23233.1
17	1	dental implants	DEMAR130	ROI 2	947596	2.90229e+06	8.4741e+06	81113	128910	201552	253016	283004	314029	364629	392931	430875	452232	471136	493571	527356	546077	570759	579526	586909	592698	596964	606816	105012	227284	338648	508941	380670
18	1	dental implants	DEMAR130	ROI 2	647600	1.90662e+06	5.85833e+06	65794.1	93496.8	132669	168550	187090	218941	226642	236683	275550	301208	325587	354702	370071	373434	382316	393040	415675	436703	448183	451998	79645.5	150610	217339	346989	256611
19	1	dental implants	DEMAR130	ROI 2	273427	1.12833e+06	3.74202e+06	10184.7	28555.7	56647.4	74448.2	103591	136310	160640	176587	184250	197112	207822	230224	244157	249525	261346	270640	274089	283979	292116	299793	19370.2	65547.8	144282	230635	162003
20	1	dental implants	DEMAR130	ROI 2	286801	842332	2.27644e+06	6580.8	34846.5	66162.1	83680.5	95531.3	99043.1	105417	111417	117007	122647	126276	131109	134382	137260	140035	142415	151904	153808	157300	159619	20713.6	74921.3	102852	131391	103363
21	1	dental implants	DEMAR130	ROI 2	623075	2.1185e+06	7.61161e+06	37714.8	85885.8	118556	168070	212849	252443	263717	285824	330672	362766	415897	466791	481224	502455	538650	570260	590689	623645	640886	662614	61800.3	143313	253708	458589	318361
22	1	dental implants	DEMAR130	ROI 2	888973	2.6738e+06	8.73255e+06	60297.4	124250	181928	245598	276900	296438	314622	352550	392919	428302	452399	477732	527266	570130	587504	620602	667188	696556	721627	737738	92273.9	213763	310128	507107	369340
23	1	dental implants	DEMAR130	ROI 2	548373	1.98544e+06	6.09925e+06	31364.7	75479.3	128265	134968	178296	215329	258067	303364	323946	336363	348696	354656	369061	386036	402581	418755	439424	453382	466616	474601	53422	131616	238764	367512	266577
24	1	dental implants	DEMAR130	ROI 2	494067	1.64729e+06	5.03143e+06	17929	83775	102278	132073	158012	188569	212624	227373	257091	267571	270265	296416	305369	329720	332722	344263	365407	373050	377752	389170	50852	117176	196645	300427	220378
25	1	dental implants	DEMAR130	ROI 2	841910	2.78002e+06	7.81454e+06	64239.8	94922	175959	232155	274634	336666	383053	385937	404876	427576	445236	459417	468030	483805	502319	515572	528496	538118	541752	551779	79580.9	204057	345073	463354	353400
26	1	dental implants	DEMAR130	ROI 2	255838	890760	2.98353e+06	20155.3	32311.2	49908.8	70371.5	83091.1	96693.8	114337	125996	141740	156156	165916	171615	176469	180918	200384	216563	229326	241082	251366	259130	26233.3	60140.2	105029	176220	125164
27	1	dental implants	DEMAR130	ROI 2	1.02986e+06	3.36141e+06	1.06966e+07	111557	157020	194261	264086	302936	373645	455958	464850	490259	546838	569086	620527	629767	709543	731404	758961	774703	821769	837544	881870	134288	229173	399347	632048	461294
28	1	dental implants	DEMAR130	ROI 2	524640	1.72828e+06	5.00576e+06	28000.1	58730.9	117640	149555	170714	195024	211797	243864	274937	278017	297717	301946	312334	316474	325791	329679	342068	346901	351202	353363	43365.5	133598	205350	304612	225764
29	1	dental implants	DEMAR130	ROI 2	364823	1.12864e+06	3.56842e+06	25123.3	55143.5	76555.4	94736.5	113265	123701	141861	156223	170439	171592	182724	196399	216741	232632	243602	248889	262512	277857	288450	289972	40133.4	85646	133762	207877	153102
30	1	dental implants	DEMAR130	ROI 2	123644	442337	1.45474e+06	9618.1	19087.2	22387.5	29613.7	42937.4	52019.8	56488.1	64051.1	71921.3	74213.1	81379.2	88382.4	91379.1	95141.1	100485	103872	107763	112331	114646	117025	14352.6	26000.6	53874.1	88346.7	62686
31	1	dental implants	DEMAR130	ROI 2	1.47757e+06	4.05171e+06	1.04622e+07	87570.4	202557	302521	428769	456154	479248	501672	525588	529837	537793	550756	570189	592378	608482	611835	642132	676698	693526	722447	741999	145064	365645	490666	580425	476718
32	1	dental implants	DEMAR130	ROI 2	1.19002e+06	4.10059e+06	1.2714e+07	51472.4	147205	278725	338919	373695	460045	552440	588469	629583	680038	708856	754281	793921	812733	866813	893463	904439	926655	966352	985903	99338.8	308822	493662	767461	558166
33	1	dental implants	DEMAR130	ROI 2	363171	1.47213e+06	4.91706e+06	22383.2	28680.4	53373.4	89542.7	169192	175752	197785	228431	245806	261186	271987	282091	291503	319625	338619	353236	376038	393168	406560	412105	25531.8	71458.1	192790	295507	208075
34	1	dental implants	DEMAR130	ROI 2	716259	2.09143e+06	5.81914e+06	32183.2	97844.7	147772	195034	243424	246782	254980	279883	293589	299941	307488	320119	335597	339809	353920	374703	392910	418161	436744	448258	65013.9	171403	256267	328146	257692
35	1	dental implants	DEMAR130	ROI 2	1.19733e+06	3.8122e+06	1.15845e+07	105012	146409	219349	347303	379253	469667	492212	512853	540021	600122	629258	647392	701272	721585	743396	773721	838416	870244	911973	934994	125711	283326	463496	669596	501801
36	1	dental implants	DEMAR130	ROI 2	366960	1.35494e+06	4.56167e+06	33916.6	55082	74897	88657.7	114407	147680	177637	198493	219698	244474	256092	267589	293178	298156	308961	326442	351536	359033	369483	376256	44499.3	81777.4	159554	276824	194085
37	1	dental implants	DEMAR130	ROI 2	586141	2.44055e+06	8.07285e+06	32207.4	77949.8	98452.6	161394	216137	265484	328527	377943	431863	450592	470394	485625	519384	529664	557163	572477	601625	626495	630603	638870	55078.6	129923	297023	502145	348454
38	1	dental implants	DEMAR130	ROI 2	323082	920483	2.71667e+06	18660	51414	65766	81613.1	105629	112428	115935	120346	123022	125670	131280	142962	158730	169606	178024	187152	197260	206900	211276	212992	35037	73689.6	113585	152056	118015
39	1	dental implants	DEMAR130	ROI 2	292899	1.06753e+06	3.38932e+06	30812.7	48235.7	58685.4	65164.8	90000.7	115115	139849	163874	175549	180239	189267	199731	215517	223660	229762	242018	246447	254055	259429	261911	39524.2	61925.1	127210	206968	147968
40	1	dental implants	DEMAR130	ROI 2	328797	1.16478e+06	3.72892e+06	13197.7	21144.9	59863.6	104486	130105	135447	141973	164943	189254	204363	213343	226518	234443	239923	245610	252819	264146	283247	298183	305908	17171.3	82174.8	143117	225784	161090
41	1	dental implants	DEMAR130	ROI 2	2.3288e+06	6.72736e+06	1.77534e+07	267858	301041	470467	593239	696192	759472	802063	880076	972602	984351	1.00223e+06	1.02968e+06	1.07234e+06	1.08023e+06	1.1015e+06	1.10875e+06	1.12992e+06	1.1517e+06	1.17203e+06	1.17768e+06	284450	531853	784451	1.04396e+06	820130
42	1	dental implants	DEMAR130	ROI 2	380229	1.73679e+06	6.21199e+06	12927.7	32552.6	61592.9	112471	160685	192910	242702	252717	310190	358045	379089	383758	399798	415212	438232	456614	474252	487018	508553	532671	22740.2	87032.1	212253	392617	263093
43	1	dental implants	DEMAR130	ROI 2	565930	1.76264e+06	5.20417e+06	48092	87783	120793	144953	164309	174747	204082	248119	278346	291413	294041	305633	319787	330810	334449	348130	366306	375513	378679	388183	67937.5	132873	197814	312826	230968
44	1	dental implants	DEMAR130	ROI 2	588755	1.99144e+06	5.84517e+06	18224.3	49337.6	122453	178076	220663	238560	265215	281633	299812	317463	336569	351599	357110	372836	386324	396470	402744	406234	416882	426963	33781	150265	251518	352273	262021
45	1	dental implants	DEMAR130	ROI 2	253224	779645	2.23415e+06	16514	33001.6	53294.3	72468.8	77945.3	85080.4	95073.9	108336	113696	124234	130115	133491	137472	138917	143186	148075	152419	154315	156670	159844	24757.8	62881.5	91609	133648	100681
16	2	dental implants	IMAR	ROI 2	86277.2	243783	690633	8157.19	14007.4	18836	21968.5	23308	27737	29769	30858.6	33792.7	35348.7	36646.2	37938.5	38847.9	40578.4	42788.5	44170.2	48202.9	50978.9	52714.5	53983.5	11082.3	20402.3	27918.1	38763.9	30297.1
17	2	dental implants	IMAR	ROI 2	96793.8	333824	1.21061e+06	4651.08	18232.9	22066.9	23487.4	28355.5	37808.4	44501.1	45340.7	49500	59880	67292.2	71439.1	75309.6	80199.8	86673.2	91401.3	94861.4	96940.6	103890	108775	11442	22777.1	39001.4	72711.9	50383.7
18	2	dental implants	IMAR	ROI 2	112072	314794	991861	13673.4	16554.4	22984.4	27633.7	31226.1	33399.1	36290.7	40053.8	43668.1	49310	52441.6	55442.6	59559.7	62018.5	66760.8	69518.3	74023.4	75696.8	79189.5	82416.1	15113.9	25309.1	35242.4	57339.9	42533.4
19	2	dental implants	IMAR	ROI 2	264157	751623	2.18019e+06	26990	43503.5	56184	61768.9	75710.4	83594	91993	95684.7	101924	114271	119420	122197	127613	137253	140937	141699	148552	158397	164981	167517	35246.7	58976.5	86745.5	125664	96296.3
20	2	dental implants	IMAR	ROI 2	27379	79909	276710	2390.65	3529.02	5215.56	7632.32	8611.43	9383.04	9839.35	10193.6	10895.8	12218.2	13974.2	15285.3	16659.1	18119.8	19530.9	21256.4	21945.5	22758.6	23539.6	23731.6	2959.83	6423.94	9506.86	15992.5	11545.9
21	2	dental implants	IMAR	ROI 2	143309	423900	1.29515e+06	10041	21097.3	29846	38871.1	43453.1	45572.7	48742.5	57423.4	62323.7	66529.5	70435.6	74424.3	79356.4	83595.5	86942.4	90763.4	93660.8	95830.6	98005.9	98236	15569.1	34358.6	48797.9	76796.4	56838.6
22	2	dental implants	IMAR	ROI 2	89692.6	268294	860467	5636.94	12670.5	20350.2	23747.1	27288	30300	33826.7	36913.3	37722.5	39838.6	44991.8	46061.5	52417.1	54745.9	58100	60951.3	64221.9	65804.8	71602	73277	9153.71	22048.6	32082	49353.6	36597.6
23	2	dental implants	IMAR	ROI 2	263997	688487	1.8504e+06	27588.9	44925.6	57518.2	65736.5	68227.8	75767.7	79385.5	83307.3	89312.5	96716.5	100322	103272	105626	107305	112157	116757	122808	126877	131442	135349	36257.3	61627.4	76672.1	103933	83370.3
24	2	dental implants	IMAR	ROI 2	239085	730851	2.23681e+06	23747.8	43351.9	51898.8	57964.2	62122.2	75086.8	86855.1	100038	109832	119955	125123	130962	138019	144348	148847	152226	159893	163802	169095	173649	33549.9	54931.5	81025.4	133664	98148.5
25	2	dental implants	IMAR	ROI 2	233707	884000	2.97351e+06	24206.7	26691.8	41519.4	61456.5	79832.5	97003.2	112354	138681	149681	152574	173252	186074	191014	201100	212704	216636	219656	224731	228685	235663	25449.3	51487.9	106968	185379	129049
26	2	dental implants	IMAR	ROI 2	128654	400953	1.20829e+06	10473	22407.8	25992.6	31271.5	38509.4	44839.5	49075.8	55159.3	60106.8	63117.1	65581.2	67472.1	71403.1	74544.1	79978.8	82027.8	84381.6	88716.9	95093.5	98141.7	16440.4	28632.1	46896	70528.9	52622.5
27	2	dental implants	IMAR	ROI 2	440212	1.26543e+06	3.60574e+06	47049.5	69394	88867	109030	125871	145152	159483	159822	172873	187888	192041	199629	209791	225284	233474	240594	246119	248338	261987	283054	58221.7	98948.7	147582	207697	160390
28	2	dental implants	IMAR	ROI 2	154766	478608	1.44028e+06	11594.8	26085.5	32390.1	39513.6	45181.8	54691.8	61097	63810.8	70577	73665.2	76663.4	83149.4	88977.7	91330.1	95559.9	98807.4	101622	105962	109504	110098	18840.2	35951.8	56195.4	84841.3	63318.5
29	2	dental implants	IMAR	ROI 2	289855	843554	2.51449e+06	28472.3	46126.2	60265.1	74475.5	80516.4	91271.7	100449	111047	122836	128094	135228	145556	151243	157586	164291	171582	178224	183477	190688	193060	37299.2	67370.3	95821.2	147052	110565
30	2	dental implants	IMAR	ROI 2	193882	669538	2.05376e+06	10349.2	25167.3	41984.8	51586.1	64794.6	77300.7	90296.8	100615	101830	105614	114256	123494	126246	130222	138043	145432	148144	149626	153524	155232	17758.3	46785.4	83251.8	123142	90452
31	2	dental implants	IMAR	ROI 2	180235	555661	1.75473e+06	15451.4	25009	33841.1	49903.5	56029.5	62004.1	68482.2	77223.4	81565.5	86151.4	90847.9	95694.4	102240	107394	109822	120675	130715	139706	148737	153238	20230.2	41872.3	65934.8	99298.8	73895.9
32	2	dental implants	IMAR	ROI 2	123320	316957	992708	15969.9	22004	26892.1	28587.9	29865.6	32023.1	34857.7	37376	42371.2	47009.6	52579	54781.1	58525.4	62116.6	66609.7	69642	71754.2	77062.2	81265.4	81415.3	18986.9	27740	33530.6	56704.3	42575.7
33	2	dental implants	IMAR	ROI 2	118471	338455	1.06052e+06	11987.9	17325.6	25157.3	30058.4	33941.8	34457.9	39730.1	44817.2	50000.5	50978.8	56420.7	61786.5	67652.4	68654.4	71563.4	71720.6	78155.8	79903.7	80990.1	85213.3	14656.7	27607.8	38236.7	62347.2	46015.8
34	2	dental implants	IMAR	ROI 2	196174	648950	1.97335e+06	13530.1	36616.8	39790.7	43226	63010.4	74491.7	83761	92156.3	98049.7	104317	113392	118621	123605	130208	132081	133997	136838	141235	146677	147747	25073.5	41508.3	78354.8	119284	87553.4
35	2	dental implants	IMAR	ROI 2	214649	670899	2.14614e+06	23274.3	36741.2	43934.9	52783	57915.8	69558.2	78520.3	90674.1	104508	112989	121588	126265	132359	132544	138481	148872	157678	164965	173314	179180	30007.7	48358.9	74167.1	127201	91937.9
36	2	dental implants	IMAR	ROI 2	59118.6	234662	821930	2360.21	3673.23	9104.89	20236.1	23744.2	31236.7	32938	34058.4	38046.8	39263.8	44776.9	47936.4	50344	51476.2	53526.4	57688.2	63863	69315.5	72241.7	76099.3	3016.72	14670.5	30494.3	47882.3	33775.7
37	2	dental implants	IMAR	ROI 2	147488	498851	1.68054e+06	5238.52	25103.5	33812.3	39783.8	43549.4	50090.3	59791.6	71579.3	83756	86146.1	92942.4	94298.4	98883.1	105421	117712	122886	130625	135603	139936	143380	15171	36798.1	56252.7	100256	70687.1
38	2	dental implants	IMAR	ROI 2	393166	1.11593e+06	3.49011e+06	33618.8	63592.1	81492.5	93799.3	120663	127842	137683	142656	151882	162696	175258	191269	212627	227579	236055	245378	257553	269898	277540	281033	48605.4	87645.9	132211	200343	150256
39	2	dental implants	IMAR	ROI 2	393031	1.22106e+06	3.49736e+06	48831.2	66797.2	70974.9	89937.1	116491	140685	161162	171581	172614	181991	194099	201799	210455	215134	225162	236317	241839	247419	249079	254995	57814.2	80456	147480	204696	156502
40	2	dental implants	IMAR	ROI 2	183888	441195	1.20656e+06	28366.7	32335.3	38508.4	40913	43764.4	47046.7	47804.2	51467	53997.3	56991.8	62980.6	68837.4	70542	73139.1	74176.9	75473.2	78831.1	83126.2	87244.7	91015.5	30351	39710.7	47520.6	67017.3	54146.5
41	2	dental implants	IMAR	ROI 2	299547	1.13495e+06	3.62044e+06	19438.5	33559.5	57678.1	85178.6	103692	129821	150535	166556	186562	201927	213200	223373	234210	241321	244121	253731	259963	265807	271988	277783	26499	71428.4	137651	224806	159056
42	2	dental implants	IMAR	ROI 2	114208	392735	1.26113e+06	7533.55	14627.9	24148.8	30691.9	37205.6	44167.2	48746.1	57118.1	62775.2	65721.2	67912.1	71120.1	73552.5	77352.9	81636.3	87608.8	93499.1	99608.8	104467	111633	11080.7	27420.3	46809.3	73459.9	53244.9
43	2	dental implants	IMAR	ROI 2	117547	325179	1.02502e+06	16884.7	17626.8	24784.9	27928.9	30322	32989.7	35754.3	42217.6	47830.8	48839.6	52503.5	57616	61126	64839.1	67210.2	72328.2	77346	79497	82555.1	84822.3	17255.8	26356.9	35320.9	59036.7	43800.1
44	2	dental implants	IMAR	ROI 2	405483	1.12175e+06	3.16521e+06	40224	58552.9	89567.8	102474	114664	129391	133203	143684	151978	158010	169918	174926	183417	192877	200055	206398	218184	224693	233997	238997	49388.5	96021.1	130236	179697	140584
45	2	dental implants	IMAR	ROI 2	142824	496043	1.49814e+06	4021.4	21377.3	29688.3	38764.5	48972.7	55821.7	63661.9	72472.1	75891.4	85371.2	87271.8	88525.4	93097.2	95592.6	100106	102955	105571	107726	110110	111139	12699.3	34226.4	60232.1	91101.4	66474.4
16	4	dental implants	IMAR+DEMAR130	ROI 2	69297	190531	506496	7260.44	10922	14636	17315.8	19162.7	22084.8	23002.1	23956.4	25625.2	26565.7	27636.8	28033.1	28377.7	29275.3	30606.4	31167.3	33401.2	34686.1	35762.8	37018.3	9091.23	15975.9	22051.5	28411	22851.7
17	4	dental implants	IMAR+DEMAR130	ROI 2	133936	414912	1.36046e+06	13275.7	25682.4	28081.9	30920.7	35975.1	44775.2	52820.9	55162.7	59690.6	68527.3	74754.6	78469.3	81867.7	87141.7	93186.6	98320.4	101441	104312	110708	115343	19479	29501.3	47183.5	80244.8	58040.8
18	4	dental implants	IMAR+DEMAR130	ROI 2	215125	529290	1.38302e+06	29949.1	36695.2	44938	49053.3	54489.9	56226.6	59409.3	62923.6	65885.9	69719.1	73381	75042.9	78101	80367.5	84659	86922.2	90945.3	91881.3	94910.5	97521.2	33322.2	46995.6	58262.4	76759.8	62985.2
19	4	dental implants	IMAR+DEMAR130	ROI 2	192624	549712	1.6014e+06	19174.3	31182.6	40085.1	45291.4	56890.3	63627	66742	70345.6	73955.8	82417.7	86686.9	89293.2	93363.7	100236	102842	104306	110448	117974	122580	123963	25178.5	42688.2	64401.2	91637.5	70402.4
20	4	dental implants	IMAR+DEMAR130	ROI 2	25731.9	80035	267039	1755.81	3209.96	5074.49	7251.99	8439.66	9508.71	10251.8	10652.6	11407.5	12482.4	14150.7	15332.4	16418.9	17644.2	18666.4	19974.4	20408.2	20895.2	21577.5	21936.3	2482.89	6163.24	9713.2	15759.6	11388.9
21	4	dental implants	IMAR+DEMAR130	ROI 2	115752	376300	1.2142e+06	5709.07	14711.9	22034.9	33973.3	39322.7	40801.2	46080.5	53368.7	58103.6	62193.8	66617	71607.8	75943.7	79924.6	83628.1	88251.1	90810.4	92430.9	93919.3	94768.1	10210.5	28004.1	44893.3	73283.7	52642
22	4	dental implants	IMAR+DEMAR130	ROI 2	125920	345143	1.01921e+06	9377.28	20324.5	29137	32105.6	34975.4	38158.4	42621.7	45489.7	45768.5	47184.6	52291.3	54517.1	60433	63483.8	66614.4	69141.3	72074.2	74109.2	79769.7	81633.3	14850.9	30621.3	40311.3	57429.3	44476.5
23	4	dental implants	IMAR+DEMAR130	ROI 2	236374	628160	1.70794e+06	26218.5	39872.9	51488.2	58123.3	60671.5	66796.3	72651.8	78092.1	84030.7	90215.2	92863.7	95981.4	99416.2	100873	105225	108992	113996	116850	121059	124521	33045.7	54805.7	69552.9	97199.8	76969.5
24	4	dental implants	IMAR+DEMAR130	ROI 2	196251	540510	1.55765e+06	17529.6	33238	45337.3	48365.3	51780.3	60427.4	61980.6	66379.7	74394.9	81076.5	83966.4	88967.7	92436.3	96818.5	101865	104568	109161	109814	113602	115937	25383.8	46851.3	60142	90511.7	69320.8
25	4	dental implants	IMAR+DEMAR130	ROI 2	280035	914067	2.82269e+06	35868.6	41201.3	47050.2	70805	85109.7	104034	111242	133636	141830	143290	158144	168846	172204	184307	195237	196143	200636	207819	210328	214957	38534.9	58927.6	108506	170000	124309
26	4	dental implants	IMAR+DEMAR130	ROI 2	108339	308397	917479	7675.96	20799.8	23211.6	25917.9	30734	35012.1	37504.8	40511.9	42850.3	44178.2	47776.6	50543.4	53967.8	55937.6	60040.9	61835.8	63535	67385.3	72521.4	75538.5	14237.9	24564.7	35940.7	52141.3	39906.2
27	4	dental implants	IMAR+DEMAR130	ROI 2	165692	485956	1.39254e+06	14973	31146.7	33781.6	40948.5	44842.2	48866.9	58532.4	66754.8	69954.4	76155.5	77457.2	79249.5	82124.4	86105.1	90091.8	93321.8	95827.6	99339.9	100123	102946	23059.8	37365.1	54749.1	81807.5	62144.1
28	4	dental implants	IMAR+DEMAR130	ROI 2	120769	381847	1.11873e+06	4214.28	18695.8	24798.4	33868.3	39192.6	45400.2	49731.1	51590.5	55679.3	58676.2	60857.9	65264.7	69455.6	70935	73236.7	74604	76703.8	79514	82703.5	83609.3	11455	29333.4	46478.6	66088.7	49762.5
29	4	dental implants	IMAR+DEMAR130	ROI 2	212719	605053	1.7207e+06	20019.2	33788	45019.8	52971	60921	68027.4	72626.9	78098.2	85779.8	87802	92904.5	99838.3	102713	105407	109241	113373	117630	120377	125923	128235	26903.6	48995.4	69918.4	99632.4	76783.1
30	4	dental implants	IMAR+DEMAR130	ROI 2	130448	468294	1.46623e+06	8462.5	19713.5	25667.9	31806.7	44797.5	55649.7	61397.5	71806.3	73658	75334.3	82307	88931.7	91950.9	94087.5	98610.3	104995	106257	107628	111142	112029	14088	28737.3	58412.8	88734.3	64323.5
31	4	dental implants	IMAR+DEMAR130	ROI 2	216719	658355	1.98007e+06	19086.1	32587.5	38636.8	58874.9	67533.7	75199.9	82189.6	90465.8	94919	98861.9	104789	108659	114915	120394	122765	133316	143065	151433	159561	162819	25836.8	48755.9	78847.3	112327	85199.5
32	4	dental implants	IMAR+DEMAR130	ROI 2	140146	363495	1.05229e+06	16369.6	23709.4	29082.1	34328.8	36656.4	38364.3	43242.8	44839.9	46979.7	49921.4	53417	56960.5	59326.2	64203.6	68215.9	69809.1	72880.3	77862	82571.9	83546.8	20039.5	31705.4	40775.9	58604.2	45964.2
33	4	dental implants	IMAR+DEMAR130	ROI 2	138768	384544	1.07706e+06	13177.5	18972.3	29661.9	35631.1	41324.9	43182.9	46356.7	49205.9	52350.2	54680.9	59139.8	61922.4	66040.6	67061.9	68270.6	69333.6	73639.6	74510.4	75149.2	77450.6	16074.9	32646.5	45017.6	62350	48519.6
34	4	dental implants	IMAR+DEMAR130	ROI 2	214312	635758	1.83162e+06	19042.1	40028.8	44809.1	46926.7	63505.1	70968.9	80056.1	84974.4	90235.5	95211.6	103578	108408	111845	117154	118969	121133	123642	126975	131455	132701	29535.4	45867.9	74876.1	108317	82302.8
35	4	dental implants	IMAR+DEMAR130	ROI 2	195253	606599	1.97645e+06	21487	33321.4	36905.7	47965.6	55572.8	65748.4	68127.6	79979.6	93136.6	104355	113053	116181	124908	125051	129698	138250	147057	151438	159341	164874	27404.2	42435.7	67357.1	118079	84608.8
36	4	dental implants	IMAR+DEMAR130	ROI 2	56214.7	204818	699586	2988.04	4836.01	10097.5	18072.7	20220.5	26582.9	27906	28940.8	32268.7	32904.8	37790.9	40807.4	42492.6	43412.2	44906.5	48371.3	53693.3	58379.4	60802.2	64112	3912.03	14085.1	25912.5	40369.3	28912.4
37	4	dental implants	IMAR+DEMAR130	ROI 2	165259	509454	1.63762e+06	10544.3	28973.1	35622	42936.5	47182.8	50743.4	58377.6	69849.5	81744.2	83480.7	89026.6	91594.3	95195.5	100584	112797	117415	123990	128990	133012	135557	19758.7	39279.2	56538.3	96479.7	69754.2
38	4	dental implants	IMAR+DEMAR130	ROI 2	314772	867439	2.60199e+06	25520.2	50535.3	65141.1	76951.4	96623.9	101736	107214	109517	113787	120414	127124	138876	155420	165884	172581	179462	188637	197763	203339	205467	38027.8	71046.2	103773	146693	112924
39	4	dental implants	IMAR+DEMAR130	ROI 2	320726	1.00654e+06	2.90896e+06	36850.3	52798.8	58642.7	75758.8	96675	116453	133857	141136	143169	151202	162318	170733	177666	180792	188321	197542	202017	205830	206650	210548	44824.5	67200.8	122030	171468	130245
40	4	dental implants	IMAR+DEMAR130	ROI 2	161652	393448	1.06196e+06	24655.6	28606.7	33718.9	34959.6	39710.7	43646.8	44336.2	45963.3	47600.2	50250.3	56126	62178.4	63484.9	65228.7	66228.1	67127.7	69027.7	70565.3	72981.6	75568	26631.1	34339.3	43414.3	59778.1	48363.9
41	4	dental implants	IMAR+DEMAR130	ROI 2	313222	1.13753e+06	3.56549e+06	23329.2	40435.1	58663.5	86033.7	104761	129428	149256	165757	182054	197811	208063	217995	230109	235991	239930	248266	254111	259065	264477	269952	31882.1	72348.6	137300	220027	157368
42	4	dental implants	IMAR+DEMAR130	ROI 2	115087	371179	1.12152e+06	7707.77	17612.7	25083	29518.7	35164.6	40727.6	44580.5	53089.2	57088.5	60605.8	61594.9	67018.1	69054.3	69457.2	70014.8	73851.6	80599.7	82912.1	83881.2	91960.6	12660.3	27300.8	43390.5	66085.6	48885.6
43	4	dental implants	IMAR+DEMAR130	ROI 2	141370	387384	1.11761e+06	18391.3	23995.2	28924.4	32755.3	37303.8	41558.8	42906.8	49148.8	54828.7	57571.3	60474.7	64447.3	66728.1	69334	70835.4	74665.6	78612.1	79889	81839.7	83395.4	21193.3	30839.9	42729.5	64860.6	49616.8
44	4	dental implants	IMAR+DEMAR130	ROI 2	311977	886020	2.40821e+06	35605	48724.3	67808.2	74437.9	85402	99830.1	108222	116504	122780	126706	133209	134842	140490	146040	149351	153360	160434	163666	169441	171359	42164.7	71123.1	102490	138347	108957
45	4	dental implants	IMAR+DEMAR130	ROI 2	133219	449391	1.33396e+06	5407.73	19684.1	27863.4	35537.1	44726.7	50359.6	57453	65281.3	67656.2	75421.6	77200.5	77843.5	82135.2	84363.8	88501.4	91014.5	93456.5	95088.4	96740.1	98226.2	12545.9	31700.3	54455.2	80517.1	59403.1
16	3	dental implants	NOMAR	ROI 2	88344.8	249655	699705	8408.72	14273.5	19211.6	22458.8	23992.2	28468.7	30532.3	31715.9	34525	36068	37386.5	38555.1	39414.5	41073.5	43209.4	44464.5	48362.7	51081.2	52590.7	53912.5	11341.1	20835.2	28677.3	39337.1	30859.9
17	3	dental implants	NOMAR	ROI 2	914750	2.83813e+06	8.44037e+06	79262	126949	194116	240769	273654	306004	358854	385456	425325	447742	468579	492189	529418	548759	574369	585151	592661	596865	601529	612721	103106	217442	330992	508942	377287
18	3	dental implants	NOMAR	ROI 2	678870	1.99071e+06	6.33105e+06	81669.1	86112.8	135899	173814	201375	228789	233060	237772	286669	325550	354585	390078	403020	408683	420942	432585	456496	482297	492838	498813	83890.9	154856	225249	377764	275038
19	3	dental implants	NOMAR	ROI 2	271978	1.12484e+06	3.87977e+06	13212.8	27468.5	56752.2	74847.7	99696.8	133356	158962	178250	184131	198166	208376	235205	255028	262472	275363	286530	290658	303847	313762	323688	20340.6	65800	142566	238159	165489
20	3	dental implants	NOMAR	ROI 2	324344	934097	2.48928e+06	12439.5	41833.6	73292.4	91460	105319	109503	115593	122488	128174	133994	137228	142214	145581	149061	151748	154766	164297	166636	170742	172916	27136.5	82376.2	113226	142846	113418
21	3	dental implants	NOMAR	ROI 2	613497	2.09963e+06	7.74346e+06	40407	83396.5	112919	162480	214294	251549	260895	279241	329184	365269	420666	474679	491416	515161	554851	589186	610892	643745	660568	682665	61901.8	137700	251495	467551	321600
22	3	dental implants	NOMAR	ROI 2	911239	2.74782e+06	9.04158e+06	60609.7	130337	187324	249774	283194	304363	324666	363640	403458	440456	468736	495420	545600	590809	610369	645883	694780	724374	750808	766986	95473.3	218549	318966	525091	381540
23	3	dental implants	NOMAR	ROI 2	584556	2.11799e+06	6.49081e+06	32236.3	81313.2	137973	143276	189758	230360	276055	323940	344857	358219	371044	376385	391366	409700	426832	443430	467498	482798	497024	506746	56774.7	140624	255028	390229	283547
24	3	dental implants	NOMAR	ROI 2	584666	1.86656e+06	5.6621e+06	19202.4	98401.3	127170	159068	180824	211750	236204	252409	285487	296047	301916	330921	340767	368866	376819	389968	411768	417736	422196	434579	58801.8	143119	220297	336349	248489
25	3	dental implants	NOMAR	ROI 2	880947	2.89531e+06	8.25682e+06	65516.7	101384	185685	241019	287342	346081	395797	401843	421663	448982	465415	483888	494712	514265	534933	548331	566919	578502	581515	593028	83450.6	213352	357766	489024	371053
26	3	dental implants	NOMAR	ROI 2	346140	1.11542e+06	3.61634e+06	29843.5	46152.8	75340.9	89213.2	105589	125037	137252	150497	168700	187798	194271	200765	205494	213592	238317	258661	274128	291363	306224	318106	37998.1	82277.1	129594	208450	151658
27	3	dental implants	NOMAR	ROI 2	1.3632e+06	4.32417e+06	1.35671e+07	134677	216683	268163	356236	387445	470891	571297	596032	630112	692633	717469	783085	798408	884473	918844	959606	981676	1.03798e+06	1.05725e+06	1.10409e+06	175680	312199	506416	798079	586628
28	3	dental implants	NOMAR	ROI 2	540752	1.79993e+06	5.26558e+06	22309.4	55734.8	123497	158333	180877	205522	220094	252705	287561	293293	316462	318303	329600	332934	345448	350416	362902	366842	370757	371985	39022.1	140915	214800	321752	237068
29	3	dental implants	NOMAR	ROI 2	768612	2.27036e+06	6.98855e+06	55073.8	118139	161022	196824	237553	251068	280463	300869	331540	337803	357155	387472	426345	454815	468156	485500	508735	534095	547124	548798	86606.4	178923	267488	406098	303112
30	3	dental implants	NOMAR	ROI 2	170243	622089	1.98755e+06	13304.2	24191.4	33434.3	40987.2	58326.4	71074.2	81508.5	93210.5	101658	104395	113134	120171	123857	128613	135564	140928	144299	150277	152576	156044	18747.8	37210.7	76029.9	121040	86522.2
31	3	dental implants	NOMAR	ROI 2	1.5141e+06	4.18894e+06	1.08523e+07	83360.8	198296	316018	444388	472034	495387	519056	545050	552831	562521	573240	591160	612567	632287	636934	667206	704637	721299	751572	772448	140829	380203	507882	603593	493896
32	3	dental implants	NOMAR	ROI 2	1.1795e+06	4.05286e+06	1.30918e+07	81264.4	146164	276381	324659	351035	424047	540078	586694	627097	695440	730934	775138	822101	845635	903947	944688	958830	983964	1.02597e+06	1.0477e+06	113714	300520	475463	793122	567206
33	3	dental implants	NOMAR	ROI 2	358567	1.47593e+06	5.03514e+06	20638	27880.2	54076.4	87584.4	168388	172675	195129	230249	250461	268845	279522	288515	298245	326579	347412	366123	391473	408752	423294	429293	24259.1	70830.4	191610	303213	211395
34	3	dental implants	NOMAR	ROI 2	672009	2.03537e+06	5.89072e+06	25782.3	85713.4	136439	184819	239255	245564	249762	277342	291963	298734	308615	323047	341509	348604	365595	390128	410467	438881	458681	469822	55747.9	160629	252981	333525	257055
35	3	dental implants	NOMAR	ROI 2	1.17633e+06	3.88401e+06	1.2027e+07	95848.2	133522	213042	346671	387249	484228	510456	530252	560029	622713	653290	673619	734969	759327	783057	809768	875058	911362	958214	984290	114685	279857	478046	699597	518628
36	3	dental implants	NOMAR	ROI 2	352561	1.38024e+06	4.75447e+06	31855	51180.2	70119.5	83521	115886	151309	184970	209197	229117	253080	265361	279138	308868	314047	325921	345030	371864	378529	389232	396242	41517.6	76820.3	165341	290070	201163
37	3	dental implants	NOMAR	ROI 2	561739	2.46336e+06	8.32389e+06	22299.4	69006	96429.1	160646	213358	268947	336680	387020	443979	464998	485568	502887	540664	551698	580110	596090	625857	652968	657861	666824	45652.7	128538	301501	520749	357524
38	3	dental implants	NOMAR	ROI 2	412402	1.17081e+06	3.53838e+06	30871.1	64594.3	85606.4	100977	130353	140268	144887	151001	156989	165261	175404	190886	210417	224662	233784	245201	258701	271012	277192	280312	47732.7	93291.7	141627	200326	153198
39	3	dental implants	NOMAR	ROI 2	394096	1.43308e+06	4.50498e+06	40572.6	60781	77935.6	89657.4	125149	157296	188447	221234	232396	239612	251564	262606	283908	293638	298463	319987	327583	336851	346264	351036	50676.8	83796.5	173032	272772	196453
40	3	dental implants	NOMAR	ROI 2	385784	1.31311e+06	4.20198e+06	21383.6	25562.5	72366.8	122282	144189	150617	156069	182741	210402	227492	238891	254783	264447	270873	278455	286637	298714	319043	334911	342120	23473	97324.3	158404	253998	181699
41	3	dental implants	NOMAR	ROI 2	2.29077e+06	6.42673e+06	1.68077e+07	267739	294787	468703	583371	676174	723084	751776	824759	912803	923536	947967	967320	1.00453e+06	1.00777e+06	1.0315e+06	1.04327e+06	1.06504e+06	1.08714e+06	1.10978e+06	1.11667e+06	281263	526037	743948	979837	776818
42	3	dental implants	NOMAR	ROI 2	439525	2.11872e+06	7.77167e+06	19611.2	33214.8	78137.5	128896	179666	232553	307586	319556	382754	436748	473767	479443	503863	519069	553629	579864	606104	618580	642668	675960	26413	103517	259840	491142	326772
43	3	dental implants	NOMAR	ROI 2	758181	2.29934e+06	6.7341e+06	67951.5	122619	160776	186390	220445	236304	265788	315787	354516	368768	377124	390982	408301	425006	433936	451365	475336	485539	488168	498999	95285.3	173583	259581	401250	299129
44	3	dental implants	NOMAR	ROI 2	677551	2.23569e+06	6.66484e+06	27339.9	62340.4	141330	200634	245906	265113	293726	311062	333684	354558	376772	393122	401549	423345	443660	458961	468885	472794	487852	502213	44840.1	170982	278952	398206	295819
45	3	dental implants	NOMAR	ROI 2	294542	899269	2.55971e+06	18963.1	38365.8	62421.7	84011.9	90779.3	98315.6	109757	124001	130221	142432	149771	153224	157927	159213	164027	169021	173111	175055	177846	181246	28664.4	73216.8	105713	153230	115778
1	3	HTP	DEMAR	ROI 3	136056	426363	1.24259e+06	9184.68	18563.7	27538.7	35632.4	45136.8	49974.6	56083.6	56891.5	62637.1	64720	70305	73875.9	75780.7	78270	80007.8	83551.5	84892.3	88614.3	89597.7	91335.9	13874.2	31585.6	52021.6	73643.5	55509.6
2	1	HTP	DEMAR	ROI 3	150405	465865	1.36709e+06	13399.8	17625.6	30645	43203.1	45531.5	55145.2	60063.6	62715	67156.5	70379.3	74015.3	79367.5	80218.5	84839.1	90716.5	92909.5	96700.5	98792.5	100950	102713	15512.7	36924.1	55863.8	79950.3	60495.7
3	3	HTP	DEMAR	ROI 3	216805	531864	1.24228e+06	23339.4	40143.4	46689.2	52309.4	54324.1	58497.7	61412.9	63388.7	65467	66292.3	66500.5	67610.8	68793.8	70719.1	70943.4	71402.3	72133.1	73539.5	73879.5	74889.1	31741.4	49499.3	59405.8	68466.2	59239.6
4	1	HTP	DEMAR	ROI 3	1.26576e+06	2.8944e+06	6.51192e+06	170215	241328	264754	286159	303305	308217	322297	325154	331966	341010	344482	346940	352102	356611	363213	367128	368220	369889	373139	375789	205771	275456	314743	350432	314055
5	1	HTP	DEMAR	ROI 3	318424	819092	2.01227e+06	38265.6	52359	65062.7	80086	82650.1	90081.6	93983.2	100905	107310	108390	109041	112385	115561	118122	119489	120571	122537	123822	125499	126149	45312.3	72574.4	91905	113858	94641.3
6	1	HTP	DEMAR	ROI 3	316795	735217	1.67427e+06	38536.7	60005.3	69580.2	72084.8	76588.3	80407.4	81567.6	83371.1	84369	88706.1	89835	90045.8	90119.2	91912.4	92156	93349.2	95523	97070.4	98821.9	100217	49271	70832.5	80483.6	90061.6	80164.6
7	1	HTP	DEMAR	ROI 3	479695	1.09798e+06	2.5227e+06	69903.4	82400.3	100900	109166	117326	118744	119763	123232	126855	129692	131593	132112	134630	137537	138540	142020	146259	147723	156688	157614	76151.8	105033	119766	134122	119651
8	1	HTP	DEMAR	ROI 3	46276.2	143655	393894	1033.81	5781.55	10062.3	13612.9	15785.7	16760.1	18218.2	19769.1	21207.8	21423.2	22494.3	22724.9	23304.8	24059.5	24990.9	25685.4	26061.5	26245.1	26916.7	27756.6	3407.68	11837.6	17633.3	23236.3	17932.2
9	1	HTP	DEMAR	ROI 3	265663	666474	1.64085e+06	40032.6	43904	52718.2	57941.8	71066.4	74758	76970	79534.1	82760.7	86788.6	87894.5	90631.7	92351.9	95041.4	97796.2	99455.4	100948	101952	103621	104680	41968.3	55330	75582.1	91590	76852.8
10	3	HTP	DEMAR	ROI 3	216065	603391	1.63162e+06	24526.5	41126.1	46748.1	47377.7	56286.2	64779.3	74298.6	79298.6	82091.4	86858.6	90194.2	93715.7	97672.6	99999.6	102640	104394	106315	107540	111136	114617	32826.3	47062.9	68665.7	94695.9	74500.5
11	1	HTP	DEMAR	ROI 3	207963	536818	1.48907e+06	31981.2	37386.4	40311.3	44380.9	53903.7	57338.9	60742.5	65547.8	69169.9	76055.6	83060.7	85716.7	89481.4	90256	93294.5	97603.7	100256	102071	104643	105871	34683.8	42346.1	59383.2	85579.8	67264.5
12	1	HTP	DEMAR	ROI 3	315819	793302	1.86547e+06	43475.5	52841.2	61565.8	74266.4	83669.9	91187.8	93516.3	95506.1	97751.2	99522.1	100712	101588	102574	102792	105386	107532	109879	112041	113895	115772	48158.3	67916.1	90970.1	102232	88367.8
13	3	HTP	DEMAR	ROI 3	454053	1.02595e+06	2.34205e+06	68504	84555.8	93084.7	102437	105471	111384	112098	113377	116356	118682	123852	125170	126142	128360	130209	134087	135138	135533	137644	139969	76529.9	97761	110583	125357	112111
14	3	HTP	DEMAR	ROI 3	272412	632085	1.53928e+06	36845.9	49074.7	59461.8	61382.7	65646.4	68742.6	69836.8	71296.6	73224.1	76573.2	78207.3	80024	85208	89389.4	90581.8	91803	94602.2	96950.1	99037	101394	42960.3	60422.3	68880.6	83126.4	71706.1
15	3	HTP	DEMAR	ROI 3	165243	479700	1.33188e+06	16344.1	33707.6	35038.7	37143.9	43008.3	51321	58949.7	64822	67626.5	71738	75012.7	77150.3	79052.1	80864.2	83515.6	86450.4	89072.3	92051.6	94266.3	94749.6	25025.9	36091.3	54525.3	77676.2	60109.1
1	1	HTP	IMAR	ROI 3	53198.4	176587	530525	967.698	8333.64	11019.5	13127.9	19749.7	20387.5	22948	25378.9	26713.4	27960.4	29128.5	30920.5	31596.8	33520.1	33717.9	35808.1	36872.3	39258.4	40690.3	42425.8	4650.67	12073.7	22116	31170.7	23204.9
2	3	HTP	IMAR	ROI 3	114850	364875	1.09079e+06	9211.61	11922	22519.3	33909.5	37287.9	41644.5	46841.4	51573	54792.3	55173.5	56797.6	62343.9	64489.4	68809.1	72745.8	74889.5	78512.7	80521.4	82722	84082.8	10566.8	28214.4	44336.7	63755.1	47809.4
3	1	HTP	IMAR	ROI 3	310483	750040	1.74625e+06	33200.2	54299.4	65468.3	77113.5	80401.4	81264	85427.6	88427.5	91669.3	92768.9	94070.5	95519.4	96038.6	97760.1	98807	100246	101667	103199	103646	105254	43749.8	71290.9	83880.1	95859.9	83280.1
4	2	HTP	IMAR	ROI 3	97336.2	292272	760653	7974.1	12965.5	19660.7	25473.2	31262.8	36014.8	38427.2	39378.1	39525.5	41590.6	43168.1	44466.8	44985.6	45865.7	46064.4	47652.4	48069.4	48655.6	49400.3	50052.6	10469.8	22566.9	36270.7	44164.9	35279.7
5	2	HTP	IMAR	ROI 3	214995	594078	1.55589e+06	25887.8	38109.6	44035.7	48498.9	58463.2	66858.1	70931.8	77119.9	80968.7	83204.5	85407.3	89507.6	92968.7	94593.1	96542.2	97498.6	98220.1	100630	102866	103581	31998.7	46267.3	68343.2	90086.3	71912.2
6	2	HTP	IMAR	ROI 3	357040	836459	1.90678e+06	52092.2	69585.9	71688	78562	85112.4	90154	94363.7	96345.4	98257.1	100299	101116	103055	104344	105859	106494	107459	109114	110191	110452	112231	60839	75125	91493.9	103361	91549.2
7	2	HTP	IMAR	ROI 3	191812	474085	1.18268e+06	23356.6	32195	39476.6	46158.9	50625.1	53736.6	55699.5	56375.4	57442	59018.9	59167.8	61118.9	64345.4	67588.8	68992.8	71680.4	74902.5	76198.2	81492.4	83109.4	27775.8	42817.7	54109.1	63669.4	54186.2
8	2	HTP	IMAR	ROI 3	48965.5	129585	353018	5439.33	7596.02	10640	11833	13457.1	14185.4	15293.7	16140.3	17210.9	17789.1	18925.7	19849.8	21061.3	22047	22591.2	22788.1	23121.3	23622.3	24182.7	25243.3	6517.67	11236.5	14769.1	20282.9	16053
9	3	HTP	IMAR	ROI 3	253513	619435	1.47441e+06	31393.8	47068.8	52782.7	57287.5	64980.2	71326.9	71724.3	72827.9	73505.2	76538.2	76742.2	79928.1	81621.9	83803.3	85886.6	87092	88644.4	89529	90086	91641.8	39231.3	55035.1	70214.8	80639.7	69656.9
10	1	HTP	IMAR	ROI 3	120929	348542	943224	8502.74	21098	27316.2	29872.2	34139.5	36195.3	43540.4	46691.8	49555.1	51630.9	53259.9	54130.7	55798.4	57074	58726.8	59619.8	62352.7	63321.4	64757.1	65641.5	14800.4	28594.2	40141.7	54974.4	42947
11	3	HTP	IMAR	ROI 3	364227	830431	1.89313e+06	54416.5	67807.6	73385.5	81629.6	86987.9	87470.8	90594.5	94192.6	96505.7	97439.9	100136	101911	103756	105377	105968	106568	108166	109042	110476	111294	61112	77507.6	89811.4	102208	90884.1
12	3	HTP	IMAR	ROI 3	322622	774025	1.78583e+06	46888.1	60783.6	64924.6	71517.5	78508	85082.2	88720.2	90892.8	92455	94253.3	95473	95893.2	96902.2	97342	99742.8	102379	104127	105320	106687	107942	53835.9	68221	85800.8	96805.1	85109.8
13	1	HTP	IMAR	ROI 3	267796	664869	1.63647e+06	36253.2	47204.7	52866.6	61920.2	69551.4	73261	76590.9	79410.5	82501.5	85309.1	87644.5	88709.1	89836.8	92474	95898.4	99143.4	100211	103772	106036	107874	41728.9	57393.4	74703.5	90189.6	76161
14	1	HTP	IMAR	ROI 3	192011	447911	1.09883e+06	27985.3	32834.5	41701.3	44672.7	44816.7	47958.6	49471	51346.2	52546.4	54578.3	57016.1	58355.9	61465.1	62882.6	63803.6	65499.5	67556.5	69807.8	71158.9	73373.1	30409.9	43187	48398.1	59518.4	51058.4
15	1	HTP	IMAR	ROI 3	151452	413223	1.11204e+06	14134.4	26449.4	33483.2	36887.2	40497.4	46314.1	50513	53811.9	54185.5	56947.2	60699.7	63769.8	65376.8	67427.2	69202.7	70302.4	72247.4	74944.1	77215.5	77635.2	20291.9	35185.2	47784.1	63488.9	50625.1
1	4	HTP	IMAR+DEMAR	ROI 3	27180.9	101175	339756	1535.11	2747.25	5350.17	7803.56	9744.86	11729.2	14697.5	15283	15583.4	16700.7	17406.8	19709.5	20729.1	22266.9	22831.4	24621	25639.5	27858.8	28304.5	29214.1	2141.18	6576.86	12863.6	19981.1	14296.2
2	2	HTP	IMAR+DEMAR	ROI 3	45001.4	162258	579772	3497.36	6333.45	9878.34	11110	14182.2	17224.2	20579.6	24183.4	25823.1	29446.3	32679.5	35048.7	36195.7	38381.3	42520.9	43824.6	45453.3	46789.6	48059.4	48560.9	4915.41	10494.2	19042.3	35490	24431.8
3	4	HTP	IMAR+DEMAR	ROI 3	183221	451892	1.0537e+06	15832.7	30691.9	40703.6	47199.7	48792.7	50191.8	52276.2	54152.4	55307.2	56743.7	57607.5	58666.4	59011.9	59190.8	59684.3	60058	60666	61530.7	62495.9	62894.7	23262.3	43951.7	51353.3	58283.7	50381.9
4	4	HTP	IMAR+DEMAR	ROI 3	63878.8	203717	523460	4021.4	8382.51	12089.6	17551.7	21833.5	25247.6	27366.6	28492.4	28983.2	29748.7	29841.2	30650.6	30816.9	30953.7	31401	32103.9	32623.7	32872.8	33985.9	34493.2	6201.95	14820.7	25735	30562.4	24342.8
5	4	HTP	IMAR+DEMAR	ROI 3	130405	342281	888863	12719.5	19214.7	28499.7	33394.5	36576.2	39216.2	40418.2	42647.7	44275.9	45317.9	47419.4	50500.6	52195.6	53161.4	54205.1	55792.7	57081.8	57439.5	59100.8	59686	15967.1	30947.1	39714.6	50358.6	40972.2
6	4	HTP	IMAR+DEMAR	ROI 3	148405	363662	879707	18548.4	25403.9	30922.1	35778.7	37751.8	39363.1	40710.5	42739.5	45354.3	47089.3	47376.4	48184.9	49555.5	50230.8	51347.2	51800.1	52532.2	53968.3	54816.3	56234	21976.1	33350.4	40141.2	48867.3	41384.8
7	4	HTP	IMAR+DEMAR	ROI 3	112666	343542	943913	7469.41	15424.3	22877.4	30377.5	36517.3	41616.7	44901.5	46748.1	48074.6	49535.1	50136.8	51821	54054.1	57473.5	60033.5	61341.9	63068.4	65074.4	67405.8	69961.9	11446.8	26627.5	42445.9	54058.8	42400.2
8	4	HTP	IMAR+DEMAR	ROI 3	56523.5	143538	371031	7155.63	10025.2	11516.8	13212.3	14613.4	15709.7	16616.9	17559.5	18372.3	18755.9	19591.8	20383.1	21203.7	22233	23023.3	23223.2	23642.6	23959.2	24537.6	25695.8	8590.43	12364.6	16124.9	20848.3	17074.8
9	2	HTP	IMAR+DEMAR	ROI 3	143412	344118	829189	19391.4	27473.5	30264	32139.6	34143.8	37383.9	39150.5	39933.5	41580.3	42657.3	43124.3	45222.5	46570.6	48266.9	49374.5	49937.7	49960.4	50325.4	50989.5	51299.1	23432.5	31201.8	37652.9	45841.8	39163.4
10	4	HTP	IMAR+DEMAR	ROI 3	51143.6	162440	445650	4358.64	6392.35	10871	13951.4	15570.2	17398.4	20633.9	23216	24455.2	25592.6	26225	26740	27391.4	27791.3	27991.2	28455.4	28964.8	29080	30038	30533.4	5375.49	12411.2	19204.6	26830.3	20439.6
11	2	HTP	IMAR+DEMAR	ROI 3	118397	279760	661380	18256.3	22025.6	23608.4	27051.3	27455.1	30207.3	31792	32508	33177.9	33678.1	34571.6	35475.2	35706.7	36856.8	37606.3	38512.9	39705.8	40296.3	41093	41795.3	20140.9	25329.8	30490.6	35698.2	31155.6
12	2	HTP	IMAR+DEMAR	ROI 3	89947.6	274014	711186	4988.5	14816.6	18947.7	23151.2	28043.7	33389.2	36137.6	37278.6	38147.8	39113.7	39474.6	39998.8	40810.6	41810.3	43449.5	44088.6	45418.5	46705.6	47277.8	48137.1	9902.55	21049.4	33712.3	40861.7	32727.9
13	4	HTP	IMAR+DEMAR	ROI 3	95922.4	245130	642254	10556.2	16821.7	20695.5	23158.5	24690.5	27086.7	27706.3	30015.3	31597	32801.8	34524	36049.5	37153.6	38434.5	38748	40526.6	41773.3	42518.6	42968.5	44427.8	13689	21927	27374.7	36229.4	29410.4
14	4	HTP	IMAR+DEMAR	ROI 3	68537.7	190405	515989	5443.11	12023.4	14486	17652.7	18932.4	21403.9	23236	24607.8	25956.6	26663	27269.1	28790.7	29033.1	30273.4	31173.6	32750.8	34007.6	35774.1	37511.1	39000.2	8733.27	16069.4	22045	28988.8	23106
15	4	HTP	IMAR+DEMAR	ROI 3	56117.2	163685	489013	4238.77	9070.99	13308.3	13812.6	15686.6	17533.7	20545.3	22399.6	22761.3	24328.2	26918.6	28535.2	30134.5	31348.7	31737.3	32997.2	34026.1	35642	36846.2	37141.9	6654.88	13560.4	19041.3	28595.1	21584.8
1	2	HTP	NOMAR	ROI 3	480639	1.2509e+06	3.16733e+06	42843.7	92765	101130	110229	133671	139462	149114	153640	161961	166087	175218	179118	181134	186675	188623	193483	197202	201987	204912	208076	67804.3	105680	143972	179037	147197
2	4	HTP	NOMAR	ROI 3	445856	1.18899e+06	3.05694e+06	48302.9	58486.6	93721	119602	125744	139389	143160	146309	154324	159950	163871	171436	174063	179444	187085	190747	196307	197591	201872	205531	53394.8	106661	138650	172615	140977
3	2	HTP	NOMAR	ROI 3	471165	1.07035e+06	2.4018e+06	62734.3	90047.9	99287.7	106571	112524	115702	117857	120100	121516	124009	125898	128016	129081	132057	132406	132839	134700	137447	138638	140366	76391.1	102929	116546	128228	115665
4	3	HTP	NOMAR	ROI 3	1.52398e+06	3.44286e+06	7.67011e+06	220894	291713	315711	336923	358736	365411	377702	382422	391945	401400	406357	409974	415543	418146	424510	426409	427303	429092	433912	436005	256303	326317	371068	411785	371487
5	3	HTP	NOMAR	ROI 3	768171	1.77403e+06	4.0109e+06	105711	140168	160550	178998	182744	190607	194445	202925	207764	210118	212051	215667	219266	221983	225010	225666	226961	228944	230452	230875	122939	169774	192680	217191	193354
6	3	HTP	NOMAR	ROI 3	587659	1.28542e+06	2.86492e+06	95149.6	115569	122195	126309	128436	134668	137086	139749	140667	145593	147197	147746	149932	153461	156366	158476	161911	165415	168669	170320	105359	124252	134985	149930	137413
7	3	HTP	NOMAR	ROI 3	569016	1.29095e+06	2.9606e+06	88046.4	99818.8	118872	126863	135416	138530	139816	144247	148433	150912	153478	154796	157236	161066	162312	166019	171230	172829	184323	186352	93932.6	122868	139502	156781	140366
8	3	HTP	NOMAR	ROI 3	151943	370846	873535	17152	24248.7	33452.2	37427.5	39662.8	40474.5	42590	44132.4	45769.3	45936	47230.5	47829.1	48338	49497.3	50362.8	51062.4	51328.1	51743.2	52236.3	53062.1	20700.4	35439.8	41715	48253.2	41572.8
9	4	HTP	NOMAR	ROI 3	536499	1.23723e+06	2.8227e+06	80060.3	101107	109888	115771	129672	134608	136960	139940	142139	147084	147684	149746	150893	154563	158330	161596	164510	165635	165865	166647	90583.7	112830	135295	151504	135003
10	2	HTP	NOMAR	ROI 3	400592	1.03029e+06	2.62004e+06	48549.1	71571.7	83016	91596.2	105859	114558	121885	124068	129880	139309	144152	147640	151308	153861	156710	159225	165288	166827	170996	173741	60060.4	87306.1	116592	147761	121449
11	4	HTP	NOMAR	ROI 3	673567	1.51892e+06	3.46806e+06	116477	121692	135798	142242	157358	160971	163255	170281	173074	177777	183563	184494	188038	189874	191524	194941	198800	202272	206958	208673	119084	139020	162966	185411	165710
12	4	HTP	NOMAR	ROI 3	529051	1.16968e+06	2.53061e+06	81973.2	101734	104945	117268	123131	127161	127494	127875	128662	129438	131106	131357	132074	133164	135050	137070	138574	139451	140915	142173	91853.4	111106	126415	132240	123094
13	2	HTP	NOMAR	ROI 3	588964	1.29167e+06	2.91586e+06	102215	105528	115403	131457	134361	136608	138657	139360	142607	145472	150367	151253	152762	153853	156922	163889	167508	172233	175578	179826	103872	123430	137247	152141	138795
14	2	HTP	NOMAR	ROI 3	407372	906316	2.0622e+06	64207.2	74938.7	85125.1	89349.9	93751	96859.8	97358	98522.1	101453	104752	105470	105914	110131	113860	114670	116207	119299	120870	123584	125879	69572.9	87237.5	96622.7	109057	98285.6
15	2	HTP	NOMAR	ROI 3	394874	1.00964e+06	2.48421e+06	49538.5	79622.6	82569.9	86787.2	96355.5	109550	118441	125402	128852	132521	135597	137743	139592	142287	145652	148806	152102	155183	158233	159370	64580.5	84678.6	112437	138881	116207
16	1	dental implants	DEMAR130	ROI 3	33982.3	96498.9	268038	1930.29	5157.46	7476.19	9155.91	10262.5	11083	12109.4	12744	12975	13605	14423	15439	16417.1	17106.2	17396.7	17641.4	17793.7	18154.3	18511.7	18655.7	3543.87	8316.05	11549.7	15625.4	12182.6
17	1	dental implants	DEMAR130	ROI 3	865132	2.75144e+06	8.00183e+06	67430.6	91729.7	146305	268872	290795	322211	357800	373862	409169	423266	431818	452182	482922	503175	520144	541729	559554	579503	586705	592662	79580.2	207588	336167	470551	355213
18	1	dental implants	DEMAR130	ROI 3	142988	465847	1.73018e+06	13639.6	22698	26347.3	36336.5	43966.2	47503.1	51585.3	59569	75677.2	88525.1	93950.9	101635	112222	115367	118070	129889	142133	145554	149344	156165	18168.8	31341.9	50655.9	104417	71061.3
19	1	dental implants	DEMAR130	ROI 3	237125	924986	3.0481e+06	7855.08	32432.5	45080.6	70983.5	80773	90179.5	128505	145332	158677	165168	177665	185614	190446	191438	205116	213356	219101	234776	250041	255560	20143.8	58032	111197	185935	130539
20	1	dental implants	DEMAR130	ROI 3	567398	1.34217e+06	3.26027e+06	76003.7	99057.3	114284	134919	143134	148558	152300	154685	158619	160606	163133	167770	174261	179848	186489	189664	200325	209656	217172	229783	87530.5	124602	149669	172549	150208
21	1	dental implants	DEMAR130	ROI 3	531181	2.13299e+06	7.46539e+06	43725.3	55463.2	110645	142860	178487	206784	259032	336942	381098	417951	457299	477056	495960	506367	510581	536483	553976	565423	608214	621039	49594.2	126753	245311	472849	319796
22	1	dental implants	DEMAR130	ROI 3	1.21255e+06	3.55099e+06	1.15153e+07	110592	222357	275990	284179	319435	357397	436845	478040	518548	547607	626166	665710	748723	761443	781258	803259	842619	886098	907829	941166	166475	280085	397930	681589	496097
23	1	dental implants	DEMAR130	ROI 3	513772	1.80963e+06	5.3483e+06	16813.2	54898.3	100414	156367	185279	218899	239971	260348	280722	295914	310416	333319	337141	344000	348856	357940	362414	372627	383417	388544	35855.7	128391	226124	326039	240081
24	1	dental implants	DEMAR130	ROI 3	476311	1.57653e+06	5.03921e+06	17905.3	84244.2	102743	111666	159752	182134	208527	219095	234643	255816	282224	287608	309968	320005	348567	354475	365333	376264	399085	419159	51074.7	107205	192377	299163	217461
25	1	dental implants	DEMAR130	ROI 3	641075	2.41913e+06	7.15955e+06	41455.4	72175.6	90200.6	179016	258227	290868	345042	355470	386397	400278	415844	436713	453014	461670	466658	484329	488848	501643	510530	521171	56815.5	134609	312402	438113	321085
26	1	dental implants	DEMAR130	ROI 3	476246	1.43728e+06	4.65973e+06	25871.1	83423.6	105282	123231	138438	142597	177688	193419	213662	233666	247103	263007	266347	288440	316958	339067	354602	371500	382609	392823	54647.4	114257	163035	271031	197387
27	1	dental implants	DEMAR130	ROI 3	1.16199e+06	3.17507e+06	8.54315e+06	127263	182552	244806	278428	328939	351813	374296	407692	422969	456318	470669	498866	516237	523904	531282	543840	550703	564403	581094	587079	154907	261617	365685	495510	391242
28	1	dental implants	DEMAR130	ROI 3	625709	2.05834e+06	6.58016e+06	55685.6	89968.3	133795	151507	194753	236076	244109	270138	310209	372095	382951	407548	431794	447682	456881	459890	475195	482459	487592	489829	72826.9	142651	236269	408631	290318
29	1	dental implants	DEMAR130	ROI 3	494156	1.6204e+06	4.67513e+06	39773	75836.4	91585.7	131159	155801	188005	213578	229721	240980	253958	274634	283184	288089	299676	305207	312344	316561	322883	324106	328048	57804.7	111372	196776	282259	211471
30	1	dental implants	DEMAR130	ROI 3	187693	550986	1.58202e+06	14618.1	28208.5	39540.8	46413.7	58912.1	59910.7	63693.2	74466	82180.1	83042.9	86404.1	90752.3	93044.6	97117.1	101281	104633	109855	112751	116587	118609	21413.3	42977.2	64245.5	92306.9	70263.6
31	1	dental implants	DEMAR130	ROI 3	1.2645e+06	3.53042e+06	1.10945e+07	96379.9	209749	282335	330034	346006	359018	387837	454704	485289	579073	617216	626731	663596	734900	743024	774847	810339	851629	863812	877968	153065	306184	386891	653085	480671
32	1	dental implants	DEMAR130	ROI 3	1.04687e+06	3.18734e+06	9.98348e+06	70244.9	157265	226965	289108	303283	375485	404651	418316	443189	498833	554764	599214	621427	636731	687437	710706	726676	745892	752872	760426	113755	258036	375433	594038	437351
33	1	dental implants	DEMAR130	ROI 3	508590	2.14228e+06	7.73136e+06	18159.4	58804.6	104428	153358	173841	268969	290110	317504	358471	398635	443829	508105	526461	537214	557087	573864	580061	603136	622444	636879	38482	128893	262606	487958	330553
34	1	dental implants	DEMAR130	ROI 3	773777	2.18032e+06	6.40002e+06	54801.1	99275.5	184952	207456	227293	249765	256216	282760	300676	317120	322906	344389	367768	382108	420469	456178	470634	475944	481763	497541	77038.3	196204	254009	363952	279633
35	1	dental implants	DEMAR130	ROI 3	2.00389e+06	6.07873e+06	1.73241e+07	117248	269888	473652	521407	621693	715156	778916	832578	858259	889935	931569	991306	1.04671e+06	1.08794e+06	1.12705e+06	1.15518e+06	1.18073e+06	1.21625e+06	1.24145e+06	1.26715e+06	193568	497529	737086	1.01099e+06	776155
36	1	dental implants	DEMAR130	ROI 3	343972	1.34808e+06	4.49907e+06	21682.3	51088.6	67495.1	85775.7	117931	163226	189792	206882	217175	227036	248849	260624	279576	298250	313907	333241	346497	353582	357006	359453	36385.4	76635.4	169458	272332	192658
37	1	dental implants	DEMAR130	ROI 3	386590	1.89019e+06	7.57314e+06	21518.2	33877.6	54771.5	116297	160126	223449	275135	320002	322475	362541	428745	454663	516722	542680	571255	587992	615890	641677	656754	666569	27697.9	85534.2	244678	473384	312015
38	1	dental implants	DEMAR130	ROI 3	246863	889022	2.9026e+06	15782.7	39860.9	56062.3	61859.5	73297.3	93672.8	113419	129724	146072	159272	162358	166396	171856	175354	191919	204701	219878	230982	242609	247525	27821.8	58960.9	102528	172241	122600
39	1	dental implants	DEMAR130	ROI 3	134007	492564	1.65745e+06	10493.5	25626.6	27614.2	30378.5	39894.4	50903.4	62699.5	75464.8	82048.5	87440.6	89078.5	96547.4	103755	110713	116843	123036	124970	129311	133690	136942	18060.1	28996.4	57240.5	101183	70783.6
40	1	dental implants	DEMAR130	ROI 3	212213	753813	2.68961e+06	12033	27633.4	46603.4	59006.7	66936.2	86322.5	92504.4	102012	124807	135954	151005	160765	175723	182605	187425	202259	206285	213314	220455	235964	19833.2	52805	86943.8	165068	113350
41	1	dental implants	DEMAR130	ROI 3	1.30201e+06	3.05232e+06	6.88767e+06	211157	231816	262305	289370	307361	324536	346823	354594	359489	364864	366443	369015	372707	378011	383415	385104	392451	393883	395446	398883	221486	275837	333329	372381	331688
42	1	dental implants	DEMAR130	ROI 3	624937	2.24496e+06	7.50605e+06	22475.6	92420.9	142739	168957	198344	228525	266495	327255	375664	422088	447237	467675	484942	492659	513275	526816	553528	577867	593433	603651	57448.2	155848	255155	466294	323598
43	1	dental implants	DEMAR130	ROI 3	1.60563e+06	4.20045e+06	1.15679e+07	134052	269514	365674	403508	432885	442305	466210	512082	568447	605769	633081	651120	675112	703270	727445	760986	786397	799305	812150	818557	201783	384591	463371	665654	521966
44	1	dental implants	DEMAR130	ROI 3	368262	1.49418e+06	4.93669e+06	15561.1	49681.3	59799.9	111246	131974	165089	189699	228700	261166	281260	305617	324392	336597	340579	347618	350273	352564	357100	359035	368734	32621.2	85523.2	178866	318438	218703
45	1	dental implants	DEMAR130	ROI 3	441695	1.33189e+06	3.72796e+06	16620	60565	101905	122797	139809	146849	164470	181128	196170	201578	211271	223459	226861	231760	238730	247335	251039	253421	255058	257142	38592.5	112351	158064	222145	169457
16	2	dental implants	IMAR	ROI 3	62184.4	175854	514033	4488.48	10191.7	14138.2	15995.8	17370.2	19139.8	21271.3	23156.7	24145.3	25956.4	27534	29938	31861.2	33646.2	34358.9	35095.8	35610.6	36034.2	36805.3	37295.6	7340.11	15067	20234.5	30317	23018
17	2	dental implants	IMAR	ROI 3	104208	371792	1.307e+06	7518.72	12738	20885.8	28211.7	34853.5	42825.9	46216.4	56229	59749	62563.9	68128.8	75630	80013.9	83268.2	91334.5	96220.6	101894	109176	112947	116591	10128.4	24548.8	45031.2	77113.6	54149.2
18	2	dental implants	IMAR	ROI 3	130613	441561	1.33047e+06	3488.98	15470.6	27166.6	36383.9	48103.2	54430.6	58149.9	61446.5	64937.9	71982.7	75623	81098.3	81921.1	85785.6	86753	89876.2	94569.1	96496.5	96898	99884.6	9479.78	31775.2	55532.5	79747.2	58913.6
19	2	dental implants	IMAR	ROI 3	327882	922842	2.66764e+06	30038.1	58971.7	73183.6	80809.9	84879.3	98158.1	109416	117121	133837	136427	140529	149851	159082	168250	177040	184271	184976	190303	194278	196222	44504.9	76996.7	102394	156161	118866
20	2	dental implants	IMAR	ROI 3	75281.6	210031	605956	8293.32	14315.3	15889.6	17114.2	19669.1	23350.7	24736.9	27114.7	28856.2	30690.9	32294.2	33655.5	34176.3	34969.1	36422.2	39243.2	42676	45820	47446	49222.9	11304.3	16501.9	23717.9	33788.4	26299.5
21	2	dental implants	IMAR	ROI 3	137394	409580	1.17301e+06	11332.3	23734.5	29414.6	32193.5	40718.6	49133.4	50135.8	55627.4	56959.1	60330.9	62338.1	66262.5	70254.1	71636.1	72628.8	77705.1	81360.9	84345.4	86776.3	90125.3	17533.4	30804.1	48903.8	67264.3	51900.3
22	2	dental implants	IMAR	ROI 3	91670.1	246782	740377	5024.85	16935.5	20804.3	22067.2	26838.2	28700.3	29238.7	31078.7	32639.8	33454.3	37150.9	39911.7	44615.3	45400.9	48871.3	50992.1	52885.5	55369.7	57268.2	61130	10980.2	21435.8	28964	41629.5	32107.8
23	2	dental implants	IMAR	ROI 3	190368	592287	1.66953e+06	15671.7	38868	42552.7	43023.3	50252	68940.9	75139	76688.9	86601.6	94548.9	95715.7	98791.2	100223	103320	104751	105525	109193	115433	120238	124056	27269.9	42788	67755.2	98684.5	75038.3
24	2	dental implants	IMAR	ROI 3	250974	738121	2.34046e+06	28758.9	39198.1	55938.4	56667.3	70411.3	82812.3	92680.1	94676.4	103168	113811	120546	132207	135030	147150	162083	163132	173568	181719	187343	199561	33978.5	56302.8	85145	134641	99891.8
25	2	dental implants	IMAR	ROI 3	413764	1.24316e+06	3.53187e+06	27371.1	53468.9	89610.6	114695	128618	140510	158222	163655	180252	186754	196950	206057	212868	216481	222964	231589	242722	247223	253171	258686	40420	102153	147751	206739	158129
26	2	dental implants	IMAR	ROI 3	112507	320250	1.08389e+06	12362.9	17102.1	22311.2	27843.8	32886.9	35276.3	36558.3	41252.6	44727.8	49928.1	57724.5	61876.9	63868.4	68385.1	75965.2	79443.7	83263.9	86983.3	92313.6	93817.6	14732.5	25077.5	36493.5	62740	45469.6
27	2	dental implants	IMAR	ROI 3	456779	1.17917e+06	3.25991e+06	48590.9	74188.6	103266	111542	119191	121256	135607	147125	153704	164701	173426	181834	191936	203236	209775	217916	220622	222807	226373	232817	61389.7	107404	130795	187066	147331
28	2	dental implants	IMAR	ROI 3	100849	299570	905616	10574.3	17719	21164.6	22812.3	28579	33331.6	36831	39044.4	41052.4	48461.9	50987.4	54156.4	55858.4	57131.4	59796.1	60872.3	65280.8	65924.9	66966.5	69071	14146.6	21988.5	34446.5	53539.5	39898.3
29	2	dental implants	IMAR	ROI 3	300223	918996	2.8085e+06	30269.8	48818.1	57124.8	76922.6	87088	100170	112177	128325	135701	142401	156295	166017	172956	180166	189277	192692	197142	206481	212084	216391	39544	67023.7	106940	166938	123525
30	2	dental implants	IMAR	ROI 3	176325	529510	1.47339e+06	12437.3	27007.1	37185.8	43395.8	56299.5	60524.4	67146.6	71876.9	75028.4	78608.1	78873.4	81766	84230.8	87108.3	92712	97070.8	99523.9	102895	109108	110595	19722.2	40290.8	63961.8	84424.7	65704.4
31	2	dental implants	IMAR	ROI 3	312811	1.03914e+06	3.26129e+06	19313.7	45198.3	66320.3	80066.1	101912	116320	130785	149937	159823	169468	180701	189517	200850	209487	218024	230514	234152	246795	254063	258042	32256	73193.2	124738	194798	141765
32	2	dental implants	IMAR	ROI 3	117649	334685	1.04936e+06	6971.15	18186.2	27753.7	30051	34686.7	36542.7	39855.4	43291.2	47054.7	50292.5	54938.9	57862.6	58749.9	64322.7	70700.3	73617.3	79155.1	79980.5	85684.1	89660.2	12578.7	28902.4	38594	59692.3	44679.8
33	2	dental implants	IMAR	ROI 3	307518	763610	2.20198e+06	32295.3	57931.8	67918.5	73273.6	76098.6	82616	84497.2	88020.5	98677	102281	112010	124847	128860	136939	144263	147356	154738	159491	163402	166464	45113.6	70596	82808.1	124404	97367.8
34	2	dental implants	IMAR	ROI 3	261243	718015	2.06598e+06	23930.6	44922.5	58857.8	65191.2	68340.7	78891.6	83068	92968.1	98148.5	103696	109800	115145	117264	126054	128632	136040	144648	152541	156393	161454	34426.5	62024.5	80817.1	116847	90684.3
35	2	dental implants	IMAR	ROI 3	282329	833223	2.37824e+06	24098	39500.1	60667.3	68737.1	89326.1	92838.6	102812	110781	121569	122893	128520	134756	144615	147393	152728	158688	163267	166397	172006	176645	31799	64702.2	98939.5	138895	106245
36	2	dental implants	IMAR	ROI 3	127219	442661	1.4727e+06	5705.58	18064.6	27588	33420.2	42440.4	51057.9	58615.5	64061.1	68010.2	73697.9	81723.9	84340.3	88204.2	94502.2	100245	103591	111702	118285	122314	125126	11885.1	30504.1	54043.7	86789.4	62204.3
37	2	dental implants	IMAR	ROI 3	119602	381603	1.26068e+06	7410.55	19936.2	21722.4	32919.1	37613.7	42836.3	45669.5	52064	57398.8	64032.5	68832.7	71518.6	78900.7	82775	88283	91441.8	94708.2	97993.9	100792	103828	13673.4	27320.8	44545.9	75397.9	53959.7
38	2	dental implants	IMAR	ROI 3	260186	852156	2.48258e+06	30518.2	37856.1	49973.2	61519.9	80318.4	92908.6	107083	122281	133801	135898	139165	144789	151445	155206	156701	163845	171550	177118	180626	189983	34187.1	55746.5	100648	147606	110207
39	2	dental implants	IMAR	ROI 3	179298	561043	1.63735e+06	25899.2	29709	33482.9	41718.7	48488.4	62040	72371.9	79102.9	82681.3	85548.7	90480.7	94543.4	100458	104935	106551	108639	111196	116972	120353	122179	27804.1	37600.8	65500.8	96729.5	72915.6
40	2	dental implants	IMAR	ROI 3	250481	724607	1.91629e+06	20223.2	40215.3	48073.9	61960.1	80008.4	86716.5	91811.5	93346.1	99725.7	102527	105805	107622	108151	111127	116393	120609	121886	125977	131839	142275	30219.2	55017	87970.6	108995	87144.7
41	2	dental implants	IMAR	ROI 3	182524	530379	1.39597e+06	12909.3	28190.3	42044.6	47129.7	52249.8	58683	65033.8	71389.3	75542.6	77206.8	79333.6	81620.6	83345.9	84222	86613.3	87766.1	89526.2	90484.1	90994.1	91688.6	20549.8	44587.2	61839	81956.4	64580
42	2	dental implants	IMAR	ROI 3	266597	697974	1.93823e+06	26086.5	47949.7	56616.2	63510.6	72434.3	76653.5	81958.6	87480.1	91373	93911.8	98770.7	105193	110856	113427	118252	125994	136233	138379	145013	148137	37018.1	60063.4	79631.6	107222	85654.2
43	2	dental implants	IMAR	ROI 3	540249	1.54725e+06	4.47545e+06	51939	91761.6	106863	131175	158510	173611	186320	198948	215680	232444	246240	262177	275939	280972	294128	304713	309300	313731	317877	323122	71850.3	119019	179347	264037	200714
44	2	dental implants	IMAR	ROI 3	167972	636253	2.20841e+06	10204.3	18888.4	32976	47221.6	58681.4	72175.7	80011.4	95854.6	105845	114395	123755	132191	138912	148191	157019	162885	167929	171120	181331	188828	14546.3	40098.8	76680.8	135399	93700.4
45	2	dental implants	IMAR	ROI 3	213827	683999	2.16857e+06	13419.6	31992.6	51038.1	52668.3	64708.3	70305.1	85092.6	95070.9	107023	112681	121247	130709	134152	142607	149684	156879	159780	162275	162973	164266	22706.1	51853.2	78794.2	131873	94954.8
16	4	dental implants	IMAR+DEMAR130	ROI 3	34454.1	98233.8	275531	2021.45	5231.73	7553.08	9236.15	10411.7	11263.3	12342	13004.8	13229.3	13940.4	14771.5	15822.2	16913.7	17690.8	18027.8	18302.1	18435.1	18789.8	19181.2	19363.3	3626.59	8394.62	11755.4	16087.2	12485.1
17	4	dental implants	IMAR+DEMAR130	ROI 3	130591	449257	1.46217e+06	11830.8	17376.2	23616.2	34588.1	43179.7	52193.9	56805.1	67141.6	69893.6	72631.3	77842.9	83870.9	88589.9	91802.6	99340.7	103530	109015	116098	119683	123141	14603.5	29102.2	54830.1	85937.7	62139.6
18	4	dental implants	IMAR+DEMAR130	ROI 3	103845	336721	983413	2327.44	13240.9	23413.7	29834.1	35028.6	41538	44337.4	45891.3	48754	52355.7	55181.6	59603.4	60876.6	62565.9	63950.5	65434.6	68101.1	69318.8	70220.7	71438.2	7784.19	26623.9	41698.8	58590.3	44020.9
19	4	dental implants	IMAR+DEMAR130	ROI 3	221674	625286	1.805e+06	21224.5	39106.1	46424.3	55808.1	59110.5	68918.6	73792.7	79921.4	89829.3	91150.1	92612.7	100046	107587	115253	120436	123769	125237	130351	132014	132407	30165.3	51116.2	70435.8	105085	80311.9
20	4	dental implants	IMAR+DEMAR130	ROI 3	68033.1	195402	562735	6034.89	12864.2	14677.9	16046.3	18409.7	21976.3	23225.6	25576.2	27571.7	29018.8	30225.7	30876.1	31080.5	32176.6	33751.6	36158.5	39386.9	42485	44451.1	46740.8	9449.57	15362.1	22297	31357.4	24354.4
21	4	dental implants	IMAR+DEMAR130	ROI 3	134000	424816	1.22494e+06	9034.99	19645.2	26875.9	34581.8	43862.5	52653.4	54463.5	58320.3	60921.5	64457.2	68269.8	70485.3	73345.5	76587.9	77140	81432	83944.1	86695.1	89147.7	93072	14340.1	30728.9	52324.9	71579.9	54504.8
22	4	dental implants	IMAR+DEMAR130	ROI 3	115912	296748	828600	10088.6	22059.7	24754.8	26723.3	32285.8	34107.8	34973.6	36565.6	37432	37757.2	41187.1	44047.9	49180.6	49447.8	51751.3	54541.5	56787	59490.3	60945.4	64472.3	16074.2	25739	34483.2	45668.2	36681.5
23	4	dental implants	IMAR+DEMAR130	ROI 3	162770	505206	1.40314e+06	15230.9	32128.8	34645.2	37003	43762	58087.1	64414.8	66131.8	73763.4	80038.6	80151.7	83134.7	84301.2	86695.4	87642.3	88367.8	91088.9	95663	99063.5	101830	23679.9	35824.1	58098.9	83011.9	63468.7
24	4	dental implants	IMAR+DEMAR130	ROI 3	204342	558493	1.72846e+06	27683	36439.7	43817.9	45227.3	51174	57770.4	66531.6	69594.4	76902.8	83351.9	87715.7	97215.7	101027	109185	117698	121269	127213	132144	134990	141512	32061.4	44522.6	61267.6	99295.6	74537.7
25	4	dental implants	IMAR+DEMAR130	ROI 3	458118	1.33418e+06	3.68014e+06	41062.8	64471.2	98314.4	120130	134140	147160	166197	174904	191230	196568	207685	215312	219330	224825	228161	235774	245405	250672	256981	261817	52767	109222	155600	214861	166579
26	4	dental implants	IMAR+DEMAR130	ROI 3	97955.3	254874	719618	12304.8	16780.7	20116.2	21800.4	26953.1	28151.8	29194.6	31153.2	33357.1	35061.6	36839.9	39543.7	41223.9	43895.5	46338.2	48047.5	49436.5	50746.2	53961.9	54711	14542.8	20958.3	28863.2	40538.4	31922.6
27	4	dental implants	IMAR+DEMAR130	ROI 3	121022	371761	1.07224e+06	5327.81	25533.4	27433.4	30181.7	32545.5	39997.1	48355.6	51390.8	52792.4	58203.8	63207.6	65932.7	66352	67632.7	69405.3	70891.6	72192.2	73439.9	74872.9	76546.9	15430.6	28807.5	43072.3	64302.3	48449
28	4	dental implants	IMAR+DEMAR130	ROI 3	115102	312082	893732	12239.5	20054.7	25376.3	27004.2	30427	33614.2	36614.9	38567.1	40761.3	47422.9	49452	52281.6	54355.1	55311.5	57714.9	58726.9	62220	62959.9	63559.1	65068.5	16147.1	26190.2	34805.8	52003.3	39995.3
29	4	dental implants	IMAR+DEMAR130	ROI 3	225300	664390	2.106e+06	21298	40268.1	44016.2	57368.8	62348.5	71340.9	77671.2	90292	95752.1	104035	114685	121780	128023	135095	143829	149357	152948	159723	166010	170158	30783	50692.5	75413.1	124070	91072.5
30	4	dental implants	IMAR+DEMAR130	ROI 3	152383	455875	1.26253e+06	10566.5	21405.4	32031.7	39226.8	49152.6	51097.4	57697.7	61779.5	64169.5	68748.2	69062.5	72012.2	73522	76894.2	79770.2	81522.3	84155.9	86187.1	90915.1	92609.8	15985.9	35629.2	54931.8	73212.6	56791.2
31	4	dental implants	IMAR+DEMAR130	ROI 3	295147	983346	3.09345e+06	18073.7	45644.8	62278.2	75641.1	93509.5	108869	124602	142571	152054	160103	171818	181371	191263	199289	206737	219063	221754	233522	241736	243556	31859.2	68959.6	117388	185212	134555
32	4	dental implants	IMAR+DEMAR130	ROI 3	104663	291197	831561	10412.9	17057.1	23214	25741.4	28237.8	30355.3	35222.6	37035.3	41084.7	42835.4	45601	46109.7	48092.7	50734.8	53674.7	55420.8	58061.3	59582.8	60836.6	62249.9	13735	24477.7	32712.8	47944.2	36926.9
33	4	dental implants	IMAR+DEMAR130	ROI 3	243184	657280	1.8964e+06	24811	41835.7	51822.4	58825.6	65889.1	71520.8	75105.7	81749.5	91042.5	94677.8	101460	110997	113279	118839	124091	125693	131974	134675	137640	140473	33323.3	55324	73566.3	110010	84477.4
34	4	dental implants	IMAR+DEMAR130	ROI 3	248342	643270	1.74895e+06	27261.3	45866.2	54402	59809.8	61003.1	70265.6	74307.1	80051.7	82742	87560.9	90638.2	94897.5	97686.5	103863	105999	112186	118719	124852	127004	129833	36563.7	57105.9	71406.9	96946.6	78033.7
35	4	dental implants	IMAR+DEMAR130	ROI 3	235570	721976	2.11961e+06	9738.61	36722.9	49149.6	61530.1	78428.8	85755	88595.3	95376.6	106163	110516	120349	126534	131534	134470	140938	141320	145030	148429	152895	156135	23230.8	55339.9	87038.9	126478	94820.1
36	4	dental implants	IMAR+DEMAR130	ROI 3	106664	340843	1.08359e+06	5657.76	17092.2	22894.5	27339.7	33680	39286	44328.4	47558.9	49459.1	53546.1	59304.7	60437.3	62921	67619.2	71643.9	73999	80703.5	85937.9	89175.2	91003.8	11375	25117.1	41213.3	62366.3	46048
37	4	dental implants	IMAR+DEMAR130	ROI 3	128565	364775	1.17158e+06	9793.21	22630.7	26154.1	34076.4	35910.6	38417.2	40349.7	47095	52129.9	58217.9	62126.7	65864.6	72228.6	75138.8	80385.8	84048.7	87312	89891.7	93302.6	96506.9	16212	30115.3	40443.1	68767.6	50285.5
38	4	dental implants	IMAR+DEMAR130	ROI 3	204451	641275	1.83344e+06	22380.5	31325.1	40303.6	48798.7	61643.2	69291.6	79804.7	89451.3	98278.3	99997.7	102114	105646	110837	114910	115369	121276	125482	128276	130922	137329	26852.8	44551.1	75047.7	108554	81964.2
39	4	dental implants	IMAR+DEMAR130	ROI 3	140594	446090	1.30098e+06	18146.1	21874	26797	34401.9	39375.2	49127.1	57688.5	63268.9	66535.4	68876.1	71514.8	73909.7	77786.9	81856	85256.2	87864.1	89888.9	93539.2	95826.6	97443.4	20010	30599.4	52364.9	76699.9	57767.4
40	4	dental implants	IMAR+DEMAR130	ROI 3	212337	633146	1.68813e+06	18913.8	36847.8	40119.6	50497.4	65958.4	75074.1	80040.6	83714.8	90445.6	91534.4	94624.5	97021.4	98598.5	100963	103346	105516	107629	110846	114613	121827	27880.8	45308.5	76197	97756.2	77076
41	4	dental implants	IMAR+DEMAR130	ROI 3	135525	393356	1.0561e+06	11126.6	20326	30803.6	34438.6	38830.4	43466	48465	52767.1	56024.4	57108	59864.4	61796	63501.5	64695.4	66329.2	67513.9	69117.2	69655.4	69935.6	70331.2	15726.3	32621.1	45882.1	62104.1	48566
42	4	dental implants	IMAR+DEMAR130	ROI 3	185035	555927	1.55619e+06	14181.3	28517.5	37054	47958.3	57323.9	63156.9	73010.4	75501	77224.9	81998.3	84729.9	87889.4	88788.6	94900.6	99645.2	100973	106981	108630	112400	115326	21349.4	42506.1	67248	89518.7	69553.3
43	4	dental implants	IMAR+DEMAR130	ROI 3	155239	440692	1.22231e+06	14117.9	18898.7	35858.8	41797.4	44566.6	52236.8	54509.8	57286.3	59320.1	62100	67308.6	68321.6	71242.6	76806.5	77060.7	78769.1	81786	83845.4	87103.9	89370.1	16508.3	38828.1	52149.9	70116.1	55012.6
44	4	dental implants	IMAR+DEMAR130	ROI 3	148254	594415	2.00175e+06	3481.21	16537.6	29246.7	44763.9	54224.4	68891.5	76359.8	91306.4	101157	108446	117404	122953	127480	133411	140653	145613	149217	150858	156901	162849	10009.4	37005.3	72695.6	124640	86370.6
45	4	dental implants	IMAR+DEMAR130	ROI 3	202196	651680	1.99106e+06	14883.1	30800.2	45273.7	50521.9	60717.2	67538.3	81322.5	92008.7	101520	107094	113850	121525	123260	129728	134555	140115	142001	143772	144844	145725	22841.7	47897.8	75396.7	121456	88419.6
16	3	dental implants	NOMAR	ROI 3	61431	173695	504648	4469.42	10093.4	13973.2	15794	17101.1	18890.8	20992.5	22894.7	23885.4	25600.7	27131.3	29456.9	31271.8	32946.9	33596.6	34264.4	34764.2	35194.8	35945.5	36380.1	7281.4	14883.6	19969.8	29769.2	22647.7
17	3	dental implants	NOMAR	ROI 3	851185	2.7256e+06	8.08837e+06	61369	90414.5	144504	268102	286796	317363	356103	369763	407941	423249	432769	457841	490895	513899	532441	555428	573458	594059	601966	610009	75891.8	206303	332506	476808	356805
18	3	dental implants	NOMAR	ROI 3	280115	797683	2.74574e+06	40948	47984.7	50878.9	63462.8	76841.1	82153.1	87417.9	95808.6	118246	133942	140077	155866	174055	178930	182097	200749	218479	227177	231455	239172	44466.4	57170.8	85555.2	160495	114341
19	3	dental implants	NOMAR	ROI 3	238797	921070	3.11319e+06	14181	32104.6	39929.7	71972.2	80609.5	89512.7	129179	143393	156926	163262	176379	187057	191773	195838	213629	222831	228174	244821	262844	268769	23142.8	55951	110674	188462	131786
20	3	dental implants	NOMAR	ROI 3	577156	1.37391e+06	3.35216e+06	79431.1	102242	114451	137022	144009	152044	156223	158703	163574	166208	169493	173685	179782	185216	192256	195392	206768	216496	223587	235578	90836.6	125737	152745	178201	154358
21	3	dental implants	NOMAR	ROI 3	553475	2.22339e+06	7.86672e+06	41100.5	60342.8	116405	146898	188727	213459	269153	349450	399958	437896	478026	501554	525412	538054	542202	570329	588108	600562	644050	655035	50721.7	131652	255197	499179	336185
22	3	dental implants	NOMAR	ROI 3	1.2488e+06	3.71974e+06	1.204e+07	105476	216146	286016	302189	338969	380222	464806	504872	546841	574205	652480	694617	781618	793790	815668	837875	880462	926921	949847	987028	160811	294103	422217	712137	518487
23	3	dental implants	NOMAR	ROI 3	522123	1.89682e+06	5.66037e+06	14182.8	53062.9	98142.7	159358	197377	232178	254485	275840	298414	313779	329486	352951	358036	364326	370703	380663	385458	396506	409575	415844	33622.8	128750	239970	346045	253312
24	3	dental implants	NOMAR	ROI 3	603359	1.91075e+06	6.00719e+06	24540.1	109877	136624	141889	190429	218914	247572	259890	278384	302628	332927	337900	363513	378605	415597	423038	434666	446434	470355	493408	67208.4	139256	229201	354074	260145
25	3	dental implants	NOMAR	ROI 3	636483	2.39273e+06	7.17294e+06	39944.9	70994.9	87956.7	181784	255803	289997	341816	352329	380036	392072	409776	434084	454440	461903	470917	492729	497571	508699	518900	531189	55469.9	134870	309986	436995	319786
26	3	dental implants	NOMAR	ROI 3	615341	1.80313e+06	5.8365e+06	31505.2	98767.5	141042	163608	180419	186601	227468	235429	258513	279778	295310	318140	327991	358250	399490	429050	449847	473546	483492	498257	65136.4	152325	207479	333315	245710
27	3	dental implants	NOMAR	ROI 3	1.41404e+06	3.7325e+06	9.84086e+06	180692	238130	310676	318028	366517	397249	434526	473194	488483	525008	542650	566540	583701	598056	602764	619853	625265	642500	660572	666460	209411	314352	417871	565882	452879
28	3	dental implants	NOMAR	ROI 3	590885	2.0248e+06	6.70683e+06	49964.2	82257.3	127374	144514	186776	232158	244893	268979	308163	379717	394979	422412	446981	464502	473747	475078	492322	499225	504853	507933	66110.7	135944	233201	420697	293906
29	3	dental implants	NOMAR	ROI 3	860532	2.74737e+06	7.94458e+06	71233.3	137616	162032	220528	269123	317703	359350	387003	397975	424813	455686	466499	474165	498272	513877	527635	544123	562348	569708	584890	104425	191280	333295	469865	355219
30	3	dental implants	NOMAR	ROI 3	189557	603033	1.8247e+06	14360.9	30086.8	37988.2	45991.9	61129	65006	70162.7	86447.9	95690.1	96170	100498	105420	109175	113880	118593	124177	131268	135442	140039	143174	22223.8	41990.1	70686.4	107950	79673.6
31	3	dental implants	NOMAR	ROI 3	1.24973e+06	3.58515e+06	1.14261e+07	94671.6	202741	280762	322822	348730	368530	401249	466682	499070	599894	636287	647729	683302	758179	765625	800887	840962	885844	902217	919938	148706	301792	396298	673872	492323
32	3	dental implants	NOMAR	ROI 3	964804	3.09844e+06	9.90709e+06	35029	144720	218647	275811	290598	376687	400624	411604	444783	499935	550031	601509	622755	637152	690022	715661	728306	743439	755924	763858	89874.5	247229	369878	595231	432223
33	3	dental implants	NOMAR	ROI 3	485639	2.12961e+06	7.90334e+06	20193.2	54746	91268.9	149060	170370	266348	290425	320035	361757	405405	453362	521439	540142	552008	574798	592896	600225	626413	648034	664416	37469.6	120165	261794	500226	335266
34	3	dental implants	NOMAR	ROI 3	786174	2.23002e+06	6.65377e+06	57398.5	93682.8	189630	212655	232808	254704	262308	292395	308139	326304	338235	361333	385239	397994	438200	476481	493458	500224	507440	525147	75540.6	201142	260554	378990	289219
35	3	dental implants	NOMAR	ROI 3	1.90061e+06	5.82609e+06	1.68245e+07	111264	249960	439127	491706	608554	691455	754661	801424	826468	851467	901026	964958	1.02068e+06	1.06448e+06	1.10163e+06	1.12927e+06	1.15555e+06	1.19439e+06	1.21661e+06	1.24983e+06	180612	465417	714023	982498	750508
36	3	dental implants	NOMAR	ROI 3	307253	1.28596e+06	4.53456e+06	13067.5	47004.2	59290.2	79734.6	108157	154734	179848	202411	214836	226875	252633	262154	285961	306902	323315	345135	359351	366715	371943	374493	30035.9	69512.4	161287	277226	191378
37	3	dental implants	NOMAR	ROI 3	417138	1.96458e+06	7.83827e+06	32639.5	37593.2	59907.9	122353	164645	230533	283174	327866	333037	372829	445243	469717	535060	562249	590915	606705	635861	662410	677693	687839	35116.3	91130.2	251554	489469	323404
38	3	dental implants	NOMAR	ROI 3	292873	1.06146e+06	3.66932e+06	25856.9	50320.4	65024.2	69786.9	81884.9	105053	129064	157902	180465	196104	206984	216211	220693	229412	251814	265282	287979	299697	313337	316450	38088.7	67405.6	118476	220871	153241
39	3	dental implants	NOMAR	ROI 3	217933	760258	2.46494e+06	17675.9	38938.5	45497.2	49392.2	66428.7	83840.3	96471.6	114623	120246	127145	130351	141556	152227	161139	169618	181243	183124	189920	195990	199509	28307.2	47444.7	90340.8	147941	106024
40	3	dental implants	NOMAR	ROI 3	298512	948289	3.19456e+06	19203.9	42294	62583.1	82847.5	91583.5	108293	112121	121491	146316	161556	178814	189197	205378	211102	217798	233057	236376	245519	255389	273644	30749	72715.3	108372	192902	136477
41	3	dental implants	NOMAR	ROI 3	1.26898e+06	2.99605e+06	6.83698e+06	205214	225574	260860	280676	296652	314711	339452	350796	358373	363745	366625	370034	374956	379994	384675	386239	393077	393290	394229	397801	215394	270768	325403	373080	328661
42	3	dental implants	NOMAR	ROI 3	609217	2.16932e+06	7.35447e+06	29258.5	90744.7	141773	159924	187517	211763	246958	314791	364567	422025	445758	457750	476127	484208	503594	514811	546012	569455	585647	601789	60001.6	150849	240257	458605	315723
43	3	dental implants	NOMAR	ROI 3	1.90665e+06	4.96922e+06	1.35005e+07	165919	319318	432918	473737	514762	529512	559018	606282	661581	706173	739235	759636	783656	814357	839558	878071	904877	923933	939206	948723	242618	453327	552393	772783	611483
44	3	dental implants	NOMAR	ROI 3	438020	1.66263e+06	5.45848e+06	25875.9	60613.7	79639.7	125842	146049	178661	206697	249098	284929	305220	331571	353102	367297	372633	385049	386347	390566	396754	400044	412487	43244.8	102741	195126	348269	241164
45	3	dental implants	NOMAR	ROI 3	459242	1.37612e+06	3.94338e+06	15632.5	63833.2	108905	126228	144643	150843	167879	186179	202427	209551	220157	235725	240836	247246	255306	266829	271780	275628	276398	277353	39732.8	117566	162386	234760	177639
1	3	HTP	DEMAR	ROI 4	146766	400577	986291	13166.8	19506.5	30440.2	39648.6	44004.3	46715.4	48605.7	50647.3	53456.8	54385	55183.2	55636.3	57123.5	57576	58254.5	58485	59560.6	60375	61487.1	62033.6	16336.6	35044.4	47493.2	56262.6	46427.2
2	1	HTP	DEMAR	ROI 4	131313	366432	953916	17781.6	21211.1	23953.3	30712.7	37654.2	41495.2	46173.3	47356.5	49409.3	50684.3	53436.8	54537.1	55597.9	56962.1	58210.1	58926.1	60556.7	61991.8	63225.1	64040.9	19496.3	27333	43169.8	54720.5	44006.4
3	3	HTP	DEMAR	ROI 4	224426	576560	1.45677e+06	27569.9	35824.7	44608.9	53330.9	63091.3	65600.8	67160.5	69823.6	73163.5	76386.2	79344.8	81592.5	83845.7	84761.7	86714.6	88857.1	91060.1	92595.9	94508.4	96930.6	31697.3	48969.9	66419.1	81833.3	67604.8
4	1	HTP	DEMAR	ROI 4	438147	1.27523e+06	3.2522e+06	30316.9	58002.3	83844.8	124440	141543	152112	162447	172091	174423	176011	181658	185868	193594	194303	197120	197918	200503	204765	209949	211294	44159.6	104142	157048	187612	151606
5	1	HTP	DEMAR	ROI 4	91537.6	313382	879248	6653.77	13344.5	15644.6	23207.9	32686.8	37895.6	41291.7	45168.7	47594.7	49893.3	51780.5	53211.5	54722.9	55194.9	56243.4	56772	58104.8	59385.9	59942.7	60507.7	9999.13	19426.2	39260.7	53176.6	40081.7
6	1	HTP	DEMAR	ROI 4	327505	843011	2.10802e+06	36519.1	53451.1	70196.9	80546.3	86791.3	93567.3	99779.1	104699	107253	110208	112115	114795	118854	122228	126836	129787	131647	134579	136975	137195	44985.1	75371.6	96209.1	117759	97976.6
7	1	HTP	DEMAR	ROI 4	201071	569335	1.59979e+06	9004.69	32611.8	47194.7	54907.6	57352.1	62327.6	68607.6	73968.5	78939.8	84420.6	88634.1	91733.3	94889.3	98400.4	102049	107019	108299	111008	113304	115117	20808.2	51051.1	65563.9	93260.7	72003.7
8	1	HTP	DEMAR	ROI 4	103419	256022	631889	12648.4	17196.7	21241.8	25800.1	26532	27163.7	29611.3	30898.9	32173.8	32755.4	33187.2	35025.7	35601.7	36393.1	37346.2	37899.4	38678.7	40376.8	40566.7	40791.8	14922.5	23521	28551.5	35047.8	29467.2
9	1	HTP	DEMAR	ROI 4	168403	444798	1.08535e+06	20613.8	25216.3	36407	40031.3	46134.4	50856.6	53932.9	55854.8	57382.5	58368.5	59289.9	60703.8	61019	62480.9	64317.2	65158	65692	66586.6	67412.5	67891.1	22915	38219.1	51694.7	61090	51110.4
10	3	HTP	DEMAR	ROI 4	95543.3	264388	698999	8878.58	17372.5	18733.8	22074.5	28483.9	29720.7	31148.2	34326.8	36569.9	37078.9	39697.3	40119.6	41291.3	41706.5	43074	43966	44914.7	45693.4	46893.5	47254.7	13125.5	20404.1	30919.9	40437.9	32140.2
11	1	HTP	DEMAR	ROI 4	105268	317891	885236	7448.88	19565.1	24308.6	25414	28531.5	36374	39075	41565.4	46094.9	49513.3	50305.5	51226.4	53080.9	54475.1	55552.8	57334.6	59345.7	59778.7	62134.6	64110.7	13507	24861.3	36386.5	52197.9	39991.6
12	1	HTP	DEMAR	ROI 4	406598	969295	2.37408e+06	60340.3	70896.5	83945.1	91963.8	99452.5	102111	106253	114259	119100	120974	124692	128375	134838	138472	140939	143323	144070	146807	150106	153161	65618.4	87954.4	105519	131339	111246
13	3	HTP	DEMAR	ROI 4	240337	670261	1.78377e+06	28432.1	42118.8	45531.9	55642.4	68612	75556	82181.3	87761.6	90705.3	93719.8	97055.7	102554	104546	105952	108081	111699	115354	119079	123473	125719	35275.4	50587.1	78527.7	101789	81259.3
14	3	HTP	DEMAR	ROI 4	167824	412858	991259	16257.2	27130.2	37090.6	42203.8	45142.3	46952.6	47682.1	48639.3	50177.6	51582.1	52890.6	53921.2	55502.6	55761.8	57418.1	58159.3	59310	60109.6	61366.7	63961.8	21693.7	39647.2	47104.1	54426.7	46657
15	3	HTP	DEMAR	ROI 4	130626	379561	999810	8567.75	22727.9	28794.1	33761.3	36775	41227.7	46192.9	51768	54129.9	55616.5	56441.9	58659	59719	60812.2	62281.3	63183.6	63434.1	64754.7	65017.3	65945.4	15647.8	31277.7	43990.9	58855.4	46291.1
1	1	HTP	IMAR	ROI 4	34827.9	114869	336842	2233.11	4062.38	7460.08	9587.36	11485	13653.7	14066.1	16343.7	17748.9	18229	18878.3	19189.5	20127.1	21033.8	22170.5	22567.3	23450.9	24336.2	24970.7	25248.3	3147.74	8523.72	13887.1	19993	14927.2
2	3	HTP	IMAR	ROI 4	97742.2	275434	763885	9621.84	17253.9	20080.3	23185.4	27600.8	31333.1	33734.9	35409.2	38062.2	39152.1	43008.7	44065.3	45509.9	46548.4	48980.3	49527.2	50835.2	52307.3	53415.5	54253.3	13437.9	21632.8	32019.5	44356.7	34567.1
3	1	HTP	IMAR	ROI 4	155610	381329	937323	21481	26277.6	31631.5	35147.8	41071.8	42645.8	43306.4	45316.6	46741.9	47709	48760.8	50716	52555.4	53314.2	54663	56633.2	58059.9	58985.4	60852.7	61452.9	23879.3	33389.7	43085.1	51386.7	43623.3
4	2	HTP	IMAR	ROI 4	224295	599587	1.4919e+06	13742	35472.9	55472.5	56107.6	63499.6	69449.5	71546.9	76174.7	78675.4	79446.4	82175	83264.4	85391.1	86575.4	89616.5	89963.7	91898.8	93546.7	94225.7	95657.4	24607.5	55790	70167.7	84388.5	69785.8
5	2	HTP	IMAR	ROI 4	78757.4	249049	720792	4645.59	11452.4	16350.3	20723.7	25585.5	28665.8	29382.9	34127.1	37821.9	40293.6	42124.5	42826	43947.5	44349.7	45915.8	47341.2	49134.3	51370.2	52072.2	52661.7	8048.97	18537	29440.3	43077.5	32222.1
6	2	HTP	IMAR	ROI 4	441004	1.08642e+06	2.4765e+06	60574.7	72028	88554.4	104889	114958	125777	129060	129730	130286	130568	132067	132856	134792	135404	137214	139685	140288	143540	146796	147439	66301.4	96721.5	124881	134109	118653
7	2	HTP	IMAR	ROI 4	260912	691285	1.78383e+06	27212.8	38458.2	56449.5	65186.3	73605.4	77820.7	81825.3	86404.1	89425.4	94897.3	98202.8	100065	101633	104676	108977	112004	113151	115994	118039	119799	32835.5	60817.9	79913.9	101235	82302.7
8	2	HTP	IMAR	ROI 4	86663.8	214806	539333	10871.6	15679.3	17368.3	20775.5	21969.2	23169	25017.4	25924.4	26585.8	27445.5	28704.5	30184.8	31127.5	31567.1	32204.6	32835.5	33562.6	34230.4	34773.6	35336.1	13275.4	19071.9	24020	30081.9	25089.4
9	3	HTP	IMAR	ROI 4	107426	288308	728722	10894.5	14728.1	22165.7	27895.7	31741.5	33086.2	35458.7	36053.1	37381.7	38902.6	39708.2	40860.6	41527.5	42397.4	43861.6	45142.2	45821.7	46462.4	47092.8	47539.7	12811.3	25030.7	34084.9	41222.7	33862.8
10	1	HTP	IMAR	ROI 4	97698.5	258282	677732	12278.8	17318.2	20231.9	21274.6	26595.1	28134	29127.5	32836.2	35100.9	35385.2	37887.7	38884.1	39529.7	40307.8	40985.8	42278.8	43669.4	44155.7	45732.5	46018.5	14798.5	20753.2	29173.2	38795	31134.8
11	3	HTP	IMAR	ROI 4	160318	398554	991899	21752.6	28278.5	33756.1	37318.5	39212	43945	46128	46680.8	48807.6	52674.6	54163.7	54176.2	55178.2	55750.3	57811.6	58700.8	62559.7	63543.6	65156	66304.7	25015.6	35537.3	43991.5	54657.9	45895.9
12	3	HTP	IMAR	ROI 4	500019	1.12079e+06	2.57492e+06	64978.8	98835.7	107007	111847	117350	119015	120479	124709	127552	129013	131299	134035	139372	142605	145683	147527	148979	150957	154585	159093	81907.2	109427	120389	137136	122582
13	1	HTP	IMAR	ROI 4	183403	502247	1.31313e+06	18054.7	28662.7	35565.2	46359.5	54760.8	56189.9	59332.5	64897.5	67980.8	70443.1	71718.3	74754.8	75603.9	78007.4	80288.1	83068.9	84796	85665.9	87483.9	89491.7	23358.7	40962.3	58795.2	75233.2	60355.5
14	1	HTP	IMAR	ROI 4	113093	270371	644721	13767.3	19255.9	23388.1	27717.2	28964.1	30155.5	30674	31326.8	32057.5	33064.8	34238.6	34544	35448.5	35902.8	36962	37829.8	38778.3	39223.3	40105.5	41317.5	16511.6	25552.6	30280.1	35006	30331
15	1	HTP	IMAR	ROI 4	131787	356680	937638	12206.1	22466.7	28605.1	32829.4	35679.5	39387.8	42225.4	45502	47532.5	50245.2	51640.5	54417.3	55861.1	56945.3	58268.1	59146.7	59518.1	61136	61433.3	62591.5	17336.4	30717.3	40698.7	54257.1	43309.9
1	4	HTP	IMAR+DEMAR	ROI 4	18899.5	76660.4	248727	1357.04	2577.8	3732.83	4674.21	6557.59	9282.98	10397.5	11513.3	12918.5	13648.5	14296.4	14584.1	15307.4	15807.1	16808	17478.6	18631.6	19185	19840	20128.3	1967.42	4203.52	9437.86	15106.1	10683.9
2	2	HTP	IMAR+DEMAR	ROI 4	74787.2	207118	567164	8699.33	13042.9	14546.2	17389.4	21109.3	23207.2	25441.9	26272.6	27944.6	29464.8	31107.8	32723.5	33581.4	34701.6	35871.3	36825.2	37468.2	38456.1	39341.2	39969	10871.1	15967.8	24007.7	32777.5	25745.6
3	4	HTP	IMAR+DEMAR	ROI 4	31424.2	82690	225762	2026.45	5703.73	7029.17	7532.88	9131.96	9326.8	9541.39	10197.6	10917.9	11282.1	11852.4	12177.9	12724.9	13130.2	13781.8	14642	15324.5	15947.4	16389.8	17100.7	3865.09	7281.03	9549.45	12563.6	10062.5
4	4	HTP	IMAR+DEMAR	ROI 4	50627.2	146762	376838	2765.17	6859.16	12224.5	13203.7	15574.8	18085.7	18435.9	19235.6	19898.7	20479	20780.1	20813.1	21172.1	22282.4	22534.7	23415.6	23895	24457.1	24885.8	25839.7	4812.17	12714.1	17833	21421.9	17360
5	4	HTP	IMAR+DEMAR	ROI 4	37004.4	128348	389831	5328.79	5995.15	6624.29	7977.28	11078.9	13726.5	15803.1	18729.3	21008.8	22075.6	22864.8	23338.5	24043	24762.2	25616	26159	27472.9	28406.9	29180.4	29639.6	5661.97	7300.78	14834.5	23733.5	17195.7
6	4	HTP	IMAR+DEMAR	ROI 4	194974	519796	1.26848e+06	23237.8	32816.5	39608.5	45730.6	53580.1	61638.7	63696.2	65791.1	66363.2	67333.7	67733.7	68944.6	71955.1	72496.4	73552.4	75211.8	77079.5	78441	80532.6	82737.4	28027.2	42669.6	61176.5	70448.9	59355.7
7	4	HTP	IMAR+DEMAR	ROI 4	131800	379812	1.02606e+06	6954.51	21484.9	29038.6	34266	40055.5	43990	46781.7	49748.4	52167.6	55324.3	58895.2	60290.1	61035.4	63409.7	64494.1	65665.6	66881	67517.8	68145.9	69909.4	14219.7	31652.3	45143.9	60160.2	47100.1
8	4	HTP	IMAR+DEMAR	ROI 4	26719.1	72012.5	187927	2725.41	4702.56	5820.13	6383.05	7087.96	7605.09	8590.88	9151.75	9864.57	10081.1	10345	10562.1	10941.6	11361.3	11466.7	11704.3	12046.7	12108.9	12481.9	12895.4	3713.98	6101.59	8108.92	10790.8	8649.6
9	2	HTP	IMAR+DEMAR	ROI 4	71250.1	178735	441247	6617.44	11025.9	15257.6	18370.6	19978.5	20309.9	21058.3	21608.6	21724.7	22783.1	23552.4	24153.6	24435.6	25154.4	25717.3	26815.5	27522.8	27743.2	28582.3	28835.6	8821.69	16814.1	20738.8	24292.1	20535.2
10	4	HTP	IMAR+DEMAR	ROI 4	54215.8	155527	424061	3367.88	8304.22	12560	13702.5	16281.2	17225.2	18786.9	20560.9	22250.1	22488.3	23745	24205.4	24972.3	25693.1	25921.3	27225.4	28535.5	28921.4	29414.8	29899.3	5836.05	13131.3	18213.6	24562.6	19205.6
11	2	HTP	IMAR+DEMAR	ROI 4	57283	155997	429533	6196.78	11136.4	12261.2	12850	14838.6	17346	18226.1	19379.9	21069.1	22693.3	23066.6	24452	25787.8	26190.1	26658.5	27556.3	28724.8	29215.8	30739.1	31144.9	8666.61	12555.6	17447.7	24684.2	19356.8
12	2	HTP	IMAR+DEMAR	ROI 4	133583	379672	1.0342e+06	14853.5	19494.3	27406	33116.7	38712.8	42970	45254.5	49221.1	52952.2	55690.9	59759.3	60424.9	62984.1	64570.9	65555.1	66567.1	66692.1	67323.6	69221.3	71430.3	17173.9	30261.3	44039.6	61063.1	47470.8
13	4	HTP	IMAR+DEMAR	ROI 4	162405	440588	1.14323e+06	14147.3	26962.6	32706.2	41060.7	47528.3	48724.3	52009.4	56890	60002.2	60557	61873.5	64149.9	65051.8	66817.4	68916.1	71828.5	73731	75451.7	76822.1	77995.5	20555	36883.4	51288	64899.5	52451.6
14	4	HTP	IMAR+DEMAR	ROI 4	49540.2	124621	315243	5978.45	7324.58	9979.83	12548.2	13709.1	14101.7	14510.8	14936.9	15495.5	16036.4	16767.5	16884.5	17366.9	17707.2	18598	19426.6	19999.9	20697.1	21155	22018.6	6651.51	11264	14314.6	17285.3	14460.8
15	4	HTP	IMAR+DEMAR	ROI 4	72876.1	209495	577752	4881.14	12007.8	16247.1	18924.9	20815.2	22503.4	25352.2	28058.5	29596.8	31107.7	32323.5	34029.5	35263.6	36294.8	37005.1	37609.2	37818.9	38745.2	39156.8	40011.1	8444.45	17586	24182.3	34153.8	26376.3
1	2	HTP	NOMAR	ROI 4	478989	1.13568e+06	2.56467e+06	55059.6	80906.2	104520	117867	120636	125367	127773	131355	135483	136707	138189	139797	140575	141527	142792	143157	144401	144846	146131	147579	67982.9	111194	126283	139778	123857
2	4	HTP	NOMAR	ROI 4	428022	966512	2.14611e+06	70930	81468.7	87404.4	89495.5	98723.5	103849	106593	108231	109356	110460	113055	114676	116179	116683	117488	117708	119384	120751	121296	122378	76199.3	88449.9	104349	114451	103894
3	2	HTP	NOMAR	ROI 4	453978	1.05273e+06	2.38295e+06	69537.2	81525	88937.6	101509	112469	115489	116482	119120	122566	125097	127186	129092	130264	131130	132161	133368	134774	135851	137133	139261	75531.1	95223.4	115890	128858	114746
4	3	HTP	NOMAR	ROI 4	700424	1.87844e+06	4.61078e+06	65980.7	91853.7	149969	188518	204102	219014	229931	238377	243641	247051	251316	258720	269160	272233	274255	275974	276399	281195	286011	287076	78917.2	169244	222856	261544	217506
5	3	HTP	NOMAR	ROI 4	372326	904836	2.15257e+06	49175.5	68284.9	75648.6	84385.1	94831.5	98979.3	101191	107130	110860	114350	117977	120339	121857	122806	124143	125023	126445	128351	129924	130868	58730.2	80016.8	100533	119669	102311
6	3	HTP	NOMAR	ROI 4	654538	1.48126e+06	3.30553e+06	103946	123029	134954	141331	151278	156887	162163	167346	169898	170431	171772	174212	175995	178247	182067	183913	185088	188758	191059	193159	113487	138143	159418	175817	159217
7	3	HTP	NOMAR	ROI 4	289589	745447	2.00318e+06	39940.4	45813.8	58799.5	69857.7	75177.8	80007.8	85967.7	91484.8	96090.1	102307	106175	110488	115037	118837	122908	131109	133383	137812	140408	141579	42877.1	64328.6	83159.5	112869	90625
8	3	HTP	NOMAR	ROI 4	300062	685159	1.58289e+06	44528.7	53363.4	60819.9	70119.8	71230.4	71794.8	75288.4	77808.5	79218.8	80986.1	81412.3	84988	85324.5	87724.8	88680.7	90241.6	91487.9	95001.1	95924.3	96947.2	48946.1	65469.8	74030.5	84822.1	75220.7
9	4	HTP	NOMAR	ROI 4	374339	978025	2.37498e+06	45898.1	63015.7	77825.6	88730.4	98869.1	109944	117572	122395	126185	127590	129060	131047	132673	135691	140256	141392	143163	146608	148102	148962	54456.9	83278	112195	132987	111759
10	2	HTP	NOMAR	ROI 4	298406	713752	1.70835e+06	44389.9	57321.9	59297.6	65168	72228.8	75686.4	78019	83852.2	87951.3	89837.3	93419.8	94257.6	94603.9	96791.7	97776.4	99164.1	101815	103158	106501	107112	50855.9	62232.8	77446.6	94225.3	80610.4
11	4	HTP	NOMAR	ROI 4	392576	945143	2.20045e+06	62212	66294.7	82132.7	86433	95503.7	104963	106294	110143	114431	116737	117877	119722	120963	121306	123283	124793	129261	129828	133701	134577	64253.3	84282.9	104226	119889	104568
12	4	HTP	NOMAR	ROI 4	739203	1.60982e+06	3.56872e+06	127302	139948	152480	154708	164766	165885	169414	175778	178474	181062	183037	186030	191197	193937	194920	197244	199518	201479	204140	207405	133625	153594	168961	188238	172261
13	2	HTP	NOMAR	ROI 4	341132	876851	2.24093e+06	47259.2	56926.3	65825.5	79357.8	91763.6	97185.9	102156	108670	111757	115949	120087	124846	128399	131656	135641	140692	142871	144378	147298	148211	52092.7	72591.7	99944	126128	103636
14	2	HTP	NOMAR	ROI 4	259261	596992	1.34595e+06	32244.6	47547.2	55462.7	60226.4	63779.9	65775.2	66464	67448	68474.8	69569.2	70303.4	71264.5	72576.7	73097	74538.3	74966.9	76118.9	76707	78207.4	81174.6	39895.9	57844.6	65866.8	71848.9	64608.7
15	2	HTP	NOMAR	ROI 4	304489	777708	1.87854e+06	34121.4	56570.1	64031.9	72460.5	77305.2	84762.5	89834.2	96268.2	99881.5	102472	103463	106255	107258	108003	109637	110865	111630	113445	114253	116028	45345.8	68246.2	87042.5	105979	88949.2
16	1	dental implants	DEMAR130	ROI 4	33877.2	125907	411347	2827	4332.99	5505.15	8723.71	12488.4	14589.4	17210.2	18571	19281.8	22377.5	23517	25971.1	26586	27084.8	28292	29428.2	29858.1	30537.2	31509.1	32656.1	3579.99	7114.43	15714.7	25317.3	17924.1
17	1	dental implants	DEMAR130	ROI 4	819808	2.49112e+06	7.01145e+06	71301.8	118775	161484	217412	250835	273794	324236	335890	355158	382237	395461	411359	419612	432074	441996	457693	467245	480860	499108	514917	95038.4	189448	296189	411949	315582
18	1	dental implants	DEMAR130	ROI 4	332157	1.14579e+06	3.64548e+06	35870.2	44082.7	50659.1	85993.3	115552	128120	149939	159396	177377	198800	218645	224981	229166	237596	247930	250759	262349	269331	276811	282118	39976.4	68326.2	138252	223157	159679
19	1	dental implants	DEMAR130	ROI 4	311115	1.15105e+06	3.52702e+06	27789.5	40657.6	52105.5	79066	111497	133372	163015	171497	181526	190528	202945	221768	226546	230796	236242	241762	249684	250849	255262	260108	34223.6	65585.7	144845	216514	156945
20	1	dental implants	DEMAR130	ROI 4	825440	1.85918e+06	4.13875e+06	126928	157530	167310	185956	187716	198939	202847	205485	212236	214237	217916	220611	222979	226234	227028	229276	230109	232860	235137	237419	142229	176633	198747	221314	200202
21	1	dental implants	DEMAR130	ROI 4	861748	3.79527e+06	1.2484e+07	56614.9	90669.4	155422	235850	323192	429433	527004	606618	650200	720271	760217	819867	841652	847217	877442	884743	893234	901579	920665	942144	73642.2	195636	471562	800201	551651
22	1	dental implants	DEMAR130	ROI 4	774600	2.65706e+06	8.63326e+06	60183.9	96314.7	154346	190351	273405	286713	316297	386139	444424	448889	488943	502161	534629	588234	609988	628237	639312	646069	663061	675560	78249.3	172348	315639	530688	375578
23	1	dental implants	DEMAR130	ROI 4	521807	1.79051e+06	5.51867e+06	25071	53843.4	86353	149927	206613	214818	227818	249523	286589	289953	299120	321395	338797	350566	368709	391829	406558	408837	418244	424105	39457.2	118140	224693	330870	241308
24	1	dental implants	DEMAR130	ROI 4	131693	565439	1.87529e+06	9178.59	11289.2	22754	36964.7	51506.3	58422.9	79874.2	95017.4	96568.6	103863	106017	113545	121588	127028	128022	135475	139519	143759	146116	148786	10233.9	29859.3	71205.2	116513	81069.6
25	1	dental implants	DEMAR130	ROI 4	99291.2	291393	881323	2262.41	9646.57	26911.6	28800.4	31670.2	34399.4	36853.3	39255.8	40240.8	41352.4	43635.7	44732.8	48374.8	50028.1	55870.6	60034.6	65633.7	69344.8	73473.5	78801.3	5954.49	27856	35544.7	48033.7	37129.3
26	1	dental implants	DEMAR130	ROI 4	937893	2.43322e+06	6.29685e+06	70202.5	171873	201349	241258	253211	256308	287094	300942	321870	329116	334511	351243	353338	363305	383903	400166	409567	414571	426316	426704	121038	221303	274389	354682	288731
27	1	dental implants	DEMAR130	ROI 4	516415	1.85478e+06	5.94532e+06	36780	77652.6	83592.1	137436	180954	195160	250766	272560	293483	326396	345970	373158	386123	391811	404823	428818	433268	439044	442155	445367	57216.3	110514	224860	368823	261593
28	1	dental implants	DEMAR130	ROI 4	734050	2.06356e+06	6.14376e+06	69954.8	111526	156689	195786	200095	215871	244500	265196	282884	321057	350347	361287	369996	392445	403499	417105	435412	441044	451199	457864	90740.2	176238	231416	362328	272390
29	1	dental implants	DEMAR130	ROI 4	399273	1.31748e+06	4.16878e+06	35010.2	52863.2	85235.2	106939	119226	135936	163076	179241	201021	238929	242173	258279	269400	280536	282890	288477	294457	304228	313302	317566	43936.7	96086.9	149370	257713	183702
30	1	dental implants	DEMAR130	ROI 4	235475	836540	2.8271e+06	4224.73	37573.6	55150.4	62724.8	75801.5	87056.9	103729	123782	134022	152475	166707	177016	182922	193371	202906	204511	205815	210018	220488	226804	20899.1	58937.6	97592.4	176741	122748
31	1	dental implants	DEMAR130	ROI 4	1.41913e+06	4.21256e+06	1.28609e+07	39996.4	213919	322471	407413	435330	478948	496444	555484	602750	659810	678278	754908	779388	808867	844851	869719	933805	959043	993016	1.02649e+06	126958	364942	491551	749821	559286
32	1	dental implants	DEMAR130	ROI 4	1.42685e+06	4.16319e+06	1.14477e+07	77135.3	200155	343733	378650	427181	474601	531394	543052	572796	614497	630388	637487	657073	678002	717844	750156	760918	786491	828590	837577	138645	361192	494057	657280	514634
33	1	dental implants	DEMAR130	ROI 4	1.06172e+06	2.96008e+06	8.01189e+06	81755.7	142124	229936	286844	321057	343898	361490	372337	397727	422914	458023	475407	486270	497547	499939	501971	520554	530898	534889	546308	111940	258390	349695	467475	367452
34	1	dental implants	DEMAR130	ROI 4	365162	1.38449e+06	4.89753e+06	37313.3	58044.3	74755.9	83274.5	111774	130563	173729	203011	235797	276227	285198	298573	305343	329582	341721	365266	386992	390358	400708	409301	47678.8	79015.2	154769	304713	206886
35	1	dental implants	DEMAR130	ROI 4	1.08087e+06	4.16547e+06	1.36042e+07	88778.5	168742	192612	290866	339877	463425	530038	613441	716971	760720	784427	859647	899752	930138	943116	958027	973180	1.00721e+06	1.02615e+06	1.0571e+06	128760	241739	486695	856600	596286
36	1	dental implants	DEMAR130	ROI 4	248086	873129	2.81564e+06	15333.2	38012.3	46560.7	62037.3	86142.4	93820.6	117020	123965	141071	149167	150553	158918	172009	184702	188929	201202	210479	216958	226748	232014	26672.7	54299	105237	168319	120590
37	1	dental implants	DEMAR130	ROI 4	631702	2.10136e+06	7.35295e+06	42201.7	77029.3	105914	173170	233387	245180	251453	259684	327691	385645	415437	432109	463540	510558	536015	540960	565183	576840	590654	620298	59615.5	139542	247426	451494	312498
38	1	dental implants	DEMAR130	ROI 4	428914	1.5846e+06	4.78416e+06	26130.4	45546.3	77411.5	121628	158198	189056	218902	228325	250150	269248	289177	293483	296270	303592	312214	325394	339491	343829	345764	350347	35838.3	99519.8	198620	292441	212795
39	1	dental implants	DEMAR130	ROI 4	116496	439456	1.42232e+06	2395.44	18954.8	24809.4	30657.2	39679.1	47901.9	57426.9	64721.1	72930.3	79980	85389.2	86499.1	90139.4	91209.5	96776.9	100987	102764	107290	109124	112683	10675.1	27733.3	52432.3	87988.9	61903.6
40	1	dental implants	DEMAR130	ROI 4	212640	854531	3.0128e+06	19769.2	26216.3	40385.9	51730	74538.6	92368.7	110794	140102	146655	151972	161523	175237	196931	207928	218580	225904	231498	233511	247114	260048	22992.7	46057.9	104451	185591	127540
41	1	dental implants	DEMAR130	ROI 4	985862	2.46079e+06	6.01364e+06	127477	145431	201657	238312	272984	274165	284442	293362	304825	318137	325197	334022	339607	345632	353125	356243	362985	371967	377136	386934	136454	219985	281238	334598	282164
42	1	dental implants	DEMAR130	ROI 4	1.06953e+06	3.68541e+06	1.10556e+07	40968.2	165405	252838	284272	326043	385362	494885	543459	561330	630846	654193	657436	683259	705723	715737	753273	779522	797419	802704	820938	103187	268555	437438	670225	490939
43	1	dental implants	DEMAR130	ROI 4	802393	2.10098e+06	5.07842e+06	56466.1	132028	184782	208201	220916	244372	255260	258396	266080	274479	279794	285285	286900	291257	296773	299590	302632	306116	311538	317556	94247	196492	244736	285020	240036
44	1	dental implants	DEMAR130	ROI 4	276016	1.00339e+06	4.40418e+06	16609.1	39186.5	43627.8	76411.7	100181	107486	126114	140585	166660	186530	228032	254754	286722	316262	328420	364909	371791	395130	418360	436405	27897.8	60019.8	118592	266536	173906
45	1	dental implants	DEMAR130	ROI 4	446162	1.21908e+06	3.24522e+06	27406.3	63794.1	92745.2	130393	131824	139802	149148	151297	158097	174571	177893	184591	188176	192601	204596	210315	211602	214781	217566	224024	45600.2	111569	143018	186355	148578
16	2	dental implants	IMAR	ROI 4	43799	180275	636827	1782.24	4137.05	7686.84	12834.2	17358.6	20299.7	24641.3	27348.3	29069.3	35117.7	37185.5	41192.7	42179.8	43936.2	46246.3	47702.7	48124.2	48437.6	49792.9	51754.1	2959.65	10260.5	22412	40328.8	27419.9
17	2	dental implants	IMAR	ROI 4	106639	394975	1.44664e+06	10416.8	12598.8	15989.2	31747	35886.9	42437.8	53094.7	59067.5	64291.2	69445.5	77661.7	82736.9	89905.7	96349.2	104444	114167	115682	120775	122829	127113	11507.8	23868.1	47621.7	87375.2	60015
18	2	dental implants	IMAR	ROI 4	111373	333527	1.021e+06	8015.85	20619.2	23485.2	28195.4	31057.4	37179.7	41995.1	45094.2	47240.6	50644.7	57007.5	57479.9	60073.6	62794.4	66760.2	69895	74971.1	77104.8	79748	81642.6	14317.5	25840.3	38831.6	58987	44221.1
19	2	dental implants	IMAR	ROI 4	259256	696953	2.19457e+06	37540.1	43341.3	52182.3	60001.5	66191.2	76459.8	84377.5	88184.6	92434.6	96239.8	107222	122817	133707	142341	151465	158699	162412	166025	172147	180778	40440.7	56091.9	78803.3	125616	94575.2
20	2	dental implants	IMAR	ROI 4	35847.8	113923	340902	3162.46	6736.59	7044.33	8504.68	10399.8	12499	14528.3	16128.3	17067	17852.2	18555.5	19504.9	20551.9	21646.9	22719.3	23366.4	23591.6	24507.4	25677.8	26857.5	4949.53	7774.5	13388.8	20158	15016.7
21	2	dental implants	IMAR	ROI 4	204565	619512	1.94367e+06	5251.41	36745.8	43179.7	54802.7	64584.9	66784.7	70837.2	79935	93970.5	103420	113277	114435	118758	124165	130694	134486	142189	144525	146987	154644	20998.6	48991.2	70535.5	116650	84707.8
22	2	dental implants	IMAR	ROI 4	101305	299885	892295	12582.7	15333.3	18591.4	25821.6	28975.6	33634.3	37364.9	38932.7	42921.5	45727.1	47028.7	50000.8	51311	53050.8	54932.2	58732.6	62095.9	68890.5	72768.4	73598.9	13958	22206.5	34726.9	50463.1	38433.8
23	2	dental implants	IMAR	ROI 4	290329	905050	2.7847e+06	33116.9	40326.5	55036.5	71513.4	90335.4	103487	109442	125940	134432	141419	147199	159719	169943	173832	180034	194668	206010	211022	216544	220681	36721.7	63274.9	107301	162656	120653
24	2	dental implants	IMAR	ROI 4	69701.5	213822	663347	5280.99	9169.08	12825.5	19679.4	22746.5	23917.6	24675.5	29393.1	32045.5	34088.4	36218	38617.1	40351	42581.5	43290.4	45128.5	47733.9	50122.9	52264.8	53217.3	7225.03	16252.5	25183.2	39040.1	28750.5
25	2	dental implants	IMAR	ROI 4	38675.5	95310.1	237453	4228.67	7001.9	8051.17	9500.35	9893.45	10299.5	10716.5	11413	11878.8	12326.8	12596.3	12993.8	13518	13758.7	14180.3	14592.3	14825.6	14966.4	15240.1	15471.1	5615.28	8775.76	10580.6	13230.6	11059.3
26	2	dental implants	IMAR	ROI 4	223139	580175	1.65278e+06	16813.3	46976.1	49280.3	51615.1	58454.5	61317.4	64615.8	70942.3	77859.5	82300.5	86716.4	91913.1	97993.1	102887	105565	109233	116363	117274	120141	124517	31894.7	50447.7	63832.5	94308.4	73405.1
27	2	dental implants	IMAR	ROI 4	126441	428162	1.35045e+06	6407.33	14936.4	24985.8	37169.1	42942.2	47604.8	55099.4	63484.4	66528.5	69003.9	73284.6	83066.9	87046.9	87417.1	89376.3	96765.5	97721.5	99548.8	102178	105880	10671.8	31077.5	52282.7	81561.2	59069.9
28	2	dental implants	IMAR	ROI 4	181126	532225	1.70224e+06	19139.5	35802.9	37392.2	41324.4	47467.2	53465	63175.3	69340	78265.7	86853	93269.9	98654.7	106037	114342	116944	119957	124594	127842	130878	137499	27471.2	39358.3	58361.9	101790	73839.4
29	2	dental implants	IMAR	ROI 4	257333	707127	2.16706e+06	30046.2	37688.9	51232.9	68932.6	69432.7	74063.4	76678.8	90353.2	100843	107855	122655	129105	132351	142094	146031	151019	152572	157055	162186	164862	33867.6	60082.8	77632	128994	95648.9
30	2	dental implants	IMAR	ROI 4	350178	1.1861e+06	3.56595e+06	24526.2	46854.9	69231.1	96581.4	112985	141061	151765	169017	179164	194911	205542	212695	221630	230323	238718	243362	247018	252207	261277	267086	35690.6	82906.3	143707	215793	158648
31	2	dental implants	IMAR	ROI 4	135544	512507	1.73451e+06	5194.84	16225.1	28188.2	40600.8	45335.1	59584	65760.4	77165.3	83304.7	91148.5	92198.8	96075.9	102857	108934	113056	117290	135093	146068	153113	157315	10710	34394.5	61961.2	100608	71432.4
32	2	dental implants	IMAR	ROI 4	144204	446259	1.53724e+06	12060.6	22006.8	31922.7	36955.8	41258	48433.7	54991.9	60324	64860.5	73445.2	79497.6	82964.2	89149.6	100088	110130	116109	124659	127599	129978	130810	17033.7	34439.2	51251.9	89530.6	64012.4
33	2	dental implants	IMAR	ROI 4	285526	719518	1.94953e+06	36703.7	44208.1	58034.8	70269	76310.7	78895.5	85151.8	86190.2	89201.2	94552.9	97918.8	105524	111008	111859	119737	126439	135351	138108	140974	143096	40455.9	64151.9	81637	107030	87000.2
34	2	dental implants	IMAR	ROI 4	187414	587901	1.89171e+06	18904.9	23550.2	39541.9	48741.4	56675.6	64599.3	69706.2	78903.5	88168.2	99109.3	105353	113685	118839	124168	127179	131685	139267	143706	147773	152155	21227.5	44141.7	67471.2	113523	81800.6
35	2	dental implants	IMAR	ROI 4	175000	534428	1.65392e+06	13202.8	24465.6	38251	47447.6	51633.4	61735.8	64118.1	67754.5	78669.9	87149.3	92115.8	97122.4	100354	105668	109592	115709	118312	125119	125602	129894	18834.2	42849.3	61310.5	98297.5	72186.8
36	2	dental implants	IMAR	ROI 4	151918	414113	1.14095e+06	6795.06	21487.9	35834.2	42990.2	44810.5	47865	48484	52707.1	54977.4	58161.5	62518.3	64553.3	65410.3	67989.1	69004	73018.4	76626.1	79780.7	82986.7	84951.1	14141.5	39412.2	48466.7	64454	51037.9
37	2	dental implants	IMAR	ROI 4	207385	624362	1.97376e+06	27239.7	35119.5	38207.6	47347.7	59470.2	71725.8	76560.9	81166.7	89843	97680.3	108919	115861	119845	128365	136459	138865	144317	147846	149969	158956	31179.6	42777.7	72230.9	116980	85792.2
38	2	dental implants	IMAR	ROI 4	240794	763469	2.18523e+06	23475.2	34607.1	47205.8	59370.5	76135.5	86462.1	98101.9	104335	111246	122530	125587	130248	133540	137264	140827	144178	147523	151943	153020	157634	29041.1	53288.2	91258.7	130677	98444.6
39	2	dental implants	IMAR	ROI 4	138178	424083	1.32432e+06	10753.1	20818.6	27111.2	37903.6	41592	44294.7	50537	58279.6	65556.9	67236.1	72670.8	75985.4	82081.4	86524.6	88174.9	90968.9	96447	98350.3	102972	106065	15785.8	32507.4	48675.8	78649.9	57530.6
40	2	dental implants	IMAR	ROI 4	244687	612963	1.76185e+06	19794.6	38743.4	55671.2	64371.8	66106.1	68862.7	69844.6	74800.8	76423.5	78344.3	80775.5	92525.6	100795	109312	116883	120261	123254	127397	134200	143481	29269	60021.5	69903.5	96915.2	77094.8
41	2	dental implants	IMAR	ROI 4	219554	645700	1.6404e+06	25346.2	37005.2	42340.9	51635.3	63226.2	73420	82202.5	87122.6	91299.4	92101.7	93217.9	94979.7	95646.1	97448.3	98932.8	100659	102251	102998	103955	104613	31175.7	46988.1	76492.8	95535.6	76661.5
42	2	dental implants	IMAR	ROI 4	424127	1.27434e+06	3.83742e+06	35297.7	70981.9	82928.5	106686	128233	151588	162499	169360	174089	192677	207988	220844	235078	247971	253524	268035	270973	279007	285779	293883	53139.8	94807.5	152920	225026	169236
43	2	dental implants	IMAR	ROI 4	99008.7	303105	909517	12072.5	14498.7	18244.2	25860	28333.3	32870.6	38584.3	41025.8	44601.8	47013.8	48587.2	51101.9	53966.9	60725.4	61876.5	63348.6	64958.7	66410.2	67246.4	68190.2	13285.6	22052.1	35203.5	53902.8	40169.5
44	2	dental implants	IMAR	ROI 4	319411	975669	2.89905e+06	8734.76	55341.9	69527.4	89395.8	96410.9	105155	129102	132515	140976	148509	159265	167194	177080	185708	194088	199876	201931	207113	214669	216458	32038.3	79461.6	115796	171587	128680
45	2	dental implants	IMAR	ROI 4	216048	691294	1.97471e+06	13285.2	26597.5	40426.3	62458	73281.3	84848.5	90009.4	95276.9	98012.6	107098	112039	116782	118870	122473	126369	129247	132336	137145	140292	147866	19941.4	51442.2	85854	116361	88567.1
16	4	dental implants	IMAR+DEMAR130	ROI 4	36036.4	130113	422994	3072	4734.3	6045	9268.14	12917	14990.3	17647.3	18970.6	19647	22821.3	23985.1	26565	27239.2	27783.6	29055.1	30246.3	30715.7	31334.6	32350.6	33605.8	3903.15	7656.57	16131.3	25917.8	18436.7
17	4	dental implants	IMAR+DEMAR130	ROI 4	94913.7	369203	1.35645e+06	6810.76	9984.22	13459.7	30550.3	34108.7	41511.3	50634.8	55866.2	60679.2	65598	72977.1	77453.4	84697.2	90906.3	98240	107150	108372	112999	115639	118816	8397.49	22005	45530.3	82212.7	56289.2
18	4	dental implants	IMAR+DEMAR130	ROI 4	83359.2	253078	764254	8917.79	15475.4	17919.6	19519	21527.4	26771.6	32190.6	35637.2	36644.5	38475.3	42741.3	44986.6	45380.6	48341.1	50791.9	52056.6	54382	55811.2	57044.8	59639	12196.6	18719.3	29031.7	44927.2	33586
19	4	dental implants	IMAR+DEMAR130	ROI 4	171139	446086	1.44124e+06	24680.2	28303.5	35024.8	39278.7	43852	47101.6	53319.5	55973.2	58331.3	60221.3	67881	77288.7	87192	95012.1	101774	107263	109206	112179	116803	120550	26491.9	37151.8	50061.6	81870.5	61406.1
20	4	dental implants	IMAR+DEMAR130	ROI 4	59843.9	165465	451561	7620.95	11543.7	11968.7	13349.1	15361.5	17703.9	19908.8	21595	22848.5	23564.8	24563.9	25483.6	26518.9	27573.5	28793.2	29342.1	29560.2	30338.3	31485.2	32437.4	9582.32	12658.9	18642.3	26086.1	20483.8
21	4	dental implants	IMAR+DEMAR130	ROI 4	168510	515280	1.53188e+06	4084.06	33834.3	37996.1	42327.8	50267.6	55208.6	62897.9	67844.4	77708.3	83111.2	90190.8	90978.1	94717.2	96919.6	99663.6	102027	106421	108101	110977	116604	18959.2	40161.9	59054.6	91914.5	68111
22	4	dental implants	IMAR+DEMAR130	ROI 4	71710	239589	738144	2963.63	8672.72	12778.4	22538.3	24756.9	29093.5	32309.1	32858.6	35251.9	38366.2	39719.5	42176.9	42809.2	45685.7	47101.2	49855.6	52124.6	57436.5	60283.9	61361.2	5818.17	17658.4	29754.5	42620.8	31683.6
23	4	dental implants	IMAR+DEMAR130	ROI 4	237656	725423	2.25199e+06	30062.2	34063.1	46206.3	57428.2	69895.8	80238	86680.6	100120	107718	113011	118097	128505	136959	140658	146784	158337	167523	171905	177230	180569	32062.6	51817.2	84233.7	131259	97172.7
24	4	dental implants	IMAR+DEMAR130	ROI 4	71428.6	220177	614304	4577.81	8708.9	13922.7	21637.5	22581.7	25182.7	28077.4	30982.7	32029	32476.4	34025.8	35750.9	36257.9	37416.1	38649.6	39673.7	41285.7	43447.5	43770.1	43850.3	6643.36	17780.1	26706.1	35784.9	27621.9
25	4	dental implants	IMAR+DEMAR130	ROI 4	39516.3	95188	233093	4336.35	7318.19	8280.59	9656.64	9924.53	10282.6	10586.9	11140.9	11644.7	12016.6	12261.3	12572.6	13111.2	13309	13783	14098.8	14277.2	14491	14932.4	15068.5	5827.27	8968.62	10483.7	12849.6	10895.2
26	4	dental implants	IMAR+DEMAR130	ROI 4	206330	549269	1.4491e+06	17659.9	39691.3	45122.1	49364.9	54491.8	62414.5	64438.5	68823.1	71997.8	75264.9	75474.3	78243.8	82831.9	86649.5	88339.5	90722.1	96245.1	98124.8	100237	102959	28675.6	47243.5	62542	81190.5	65720.6
27	4	dental implants	IMAR+DEMAR130	ROI 4	118146	339466	968624	17420.5	19040.5	22624	27732.2	31329.2	34261.8	41318.4	44763.7	47220.4	53755	54933	57774	58083.8	58381.2	61153.6	65000.1	66661.8	67541.2	68978.5	70651.1	18230.5	25178.1	37918.3	57037.6	43424.5
28	4	dental implants	IMAR+DEMAR130	ROI 4	152445	436860	1.37841e+06	17142.1	28492.7	32862.1	35740.3	38207.6	41511.1	51938	56858.5	64078.5	70028.9	73829.5	77477.6	84712.2	90652.7	94760.6	96700.7	100684	103350	106719	112662	22817.4	34301.2	47128.8	81530.1	59687.1
29	4	dental implants	IMAR+DEMAR130	ROI 4	162285	483056	1.53291e+06	17068.9	22356	30506.4	43246.8	49106.6	51784	53497.8	64683.4	74145.9	76660.3	86547.2	91851.9	94503.5	101582	104318	108289	109278	113706	118064	121719	19712.4	36876.6	54767.9	92237.3	66884.3
30	4	dental implants	IMAR+DEMAR130	ROI 4	243541	869355	2.66706e+06	15094.7	30577.8	47735.5	67793.2	82339.4	104579	111773	126235	135649	147579	156264	160379	167140	173580	179981	183820	186773	189737	197307	202721	22836.2	57764.4	106232	163049	118157
31	4	dental implants	IMAR+DEMAR130	ROI 4	176787	513637	1.62519e+06	9398.58	32720	40164.4	44286.1	50218.1	54240.5	59833.8	67004.1	74992.8	80778.5	85844.6	90737	95219.1	101224	102246	106461	120101	131003	136712	142009	21059.3	42225.2	57824.1	92187.8	68460.5
32	4	dental implants	IMAR+DEMAR130	ROI 4	86407.7	268042	959908	5073.03	12918.2	17306.2	21913.6	29196.6	30919	33795.8	35123	39553.1	42243.2	48589.4	54087.1	62245.5	65944.2	69003.2	70985.3	74800.3	77809.7	82684.2	85716.9	8995.64	19609.9	32258.6	56581.4	39931
33	4	dental implants	IMAR+DEMAR130	ROI 4	224347	570438	1.53118e+06	29911.8	36302.6	46510.7	53297.2	58324.8	62171.3	67977.1	69938.2	71264.8	74739	77624.9	83047.8	87675.2	88684.7	93830.1	98130.3	104565	107052	109096	111038	33107.2	49903.9	64602.9	84374.6	68714.4
34	4	dental implants	IMAR+DEMAR130	ROI 4	172291	545617	1.74661e+06	16110	22465.2	36609.3	45102.2	52004.7	59791.8	65717.1	73054.5	82330.3	92431.6	97358.2	104979	110048	114601	117164	121474	127840	131746	136016	139766	19287.6	40855.7	62642	105048	75702.6
35	4	dental implants	IMAR+DEMAR130	ROI 4	214653	616652	1.80707e+06	20728.5	39331.7	45416.9	53575.8	55600.1	66444.8	70279.1	77275.8	89167.5	98831.5	102520	108198	110832	114351	117009	121049	123709	128383	130015	134348	30030.1	49496.3	67400	107745	80663.2
36	4	dental implants	IMAR+DEMAR130	ROI 4	124731	349363	943484	4368.98	18207.9	28895.4	35983.7	37275.4	39931.3	41879.9	46479.4	46623.7	49717.2	52453.5	52920.7	53631.2	55435.8	57035.8	59627.2	62311.8	64594	67042.5	69068.4	11288.4	32439.6	41391.5	53430.6	42529.2
37	4	dental implants	IMAR+DEMAR130	ROI 4	179380	540931	1.68734e+06	25838	30495.7	32927.4	40622.3	49496.5	59636.7	65635.9	71829.6	78274.2	86174.3	94401.4	98948.6	101816	109156	116113	118241	121329	124669	127061	134676	28166.8	36774.9	61649.7	100391	73725.4
38	4	dental implants	IMAR+DEMAR130	ROI 4	209124	655604	1.8488e+06	17227.1	31432.8	40663.7	52292.5	67507.8	74640.8	83620.7	90366.3	94832.7	103019	106100	108941	112306	114111	118354	121472	123825	127843	128045	132195	24330	46478.1	79033.9	109892	83555.5
39	4	dental implants	IMAR+DEMAR130	ROI 4	108472	325022	1.0233e+06	9421.12	16777.2	21929.9	29539.2	30804.7	33128.1	38999.8	43258.4	49486.9	51676.5	55201.2	59106.9	63151.6	67367.2	68570.8	71058	75177.2	76710	79808.1	82131	13099.1	25734.5	36547.7	60702.4	44342.3
40	4	dental implants	IMAR+DEMAR130	ROI 4	201254	549409	1.56777e+06	13540.2	30699	42198.1	55419	59398	59888.7	63025.4	70865.2	75918	78457.3	80903.3	85704.8	90218.1	98801.9	104208	106053	107530	110186	114810	119943	22119.6	48808.6	63294.3	90033	69706.1
41	4	dental implants	IMAR+DEMAR130	ROI 4	112181	357432	961430	10952.9	18571.6	19594.8	26908.5	36153.6	43057.4	47196.6	49118.1	51577.3	54301	56329.4	58091.7	58878.1	59542.2	60409.2	60602.9	61456.9	61864.7	62933.9	63889.6	14762.2	23251.6	43881.4	57466.5	44455.3
42	4	dental implants	IMAR+DEMAR130	ROI 4	231821	744516	2.32447e+06	14511.8	39187.1	43499.9	61931.6	72690.2	87532.9	97267.8	101936	106011	119947	132929	136852	145682	152201	153259	162654	166771	172756	176633	180214	26849.5	52715.8	89856.8	138692	101756
43	4	dental implants	IMAR+DEMAR130	ROI 4	108056	316528	900603	12787.1	15573.6	21252.7	28237.6	30205.5	35407.8	39940.2	42917.5	44763.7	45442.2	46955.3	49376.4	52446.3	58190.3	58291.9	60908.9	62679.3	64013	65378	65835.9	14180.3	24745.1	37117.7	52046.9	40168.6
44	4	dental implants	IMAR+DEMAR130	ROI 4	245544	743607	2.1825e+06	2081.27	41053.5	53904.1	70746.1	77758.8	79450.9	99116.5	102121	106012	111363	119442	125781	131482	136748	144905	148189	151158	154082	163307	163796	21567.4	62325.1	89611.7	127990	96884.6
45	4	dental implants	IMAR+DEMAR130	ROI 4	166659	566836	1.66572e+06	5760.31	18062.8	31489.4	49829.4	61517.2	70949.5	75435.9	79799.7	82796.3	91195.5	95082.3	99804	101931	104946	108756	110774	113586	117614	119777	126612	11911.5	40659.4	71925.6	99410.5	74258
16	3	dental implants	NOMAR	ROI 4	43587.9	178399	624522	1831.77	4095.03	7614.67	12735.9	17310.6	20168.5	24405.8	27081.1	28631.3	34524.1	36554.7	40471.8	41414.5	42974.5	45101.9	46430.3	46820.8	47345.4	48581	50428.2	2963.4	10175.3	22241.5	39512.9	26959.1
17	3	dental implants	NOMAR	ROI 4	797087	2.40893e+06	6.89352e+06	69067.6	116246	158142	211516	242115	257226	311581	324312	345277	373450	388462	404539	412781	425564	437187	454070	464745	479931	500237	517074	92656.8	184829	283809	405166	308221
18	3	dental implants	NOMAR	ROI 4	604685	1.89523e+06	5.62154e+06	66626.4	90004.4	101538	152319	194197	214328	245662	253942	274633	301981	331275	338167	348437	361987	370505	373017	386611	394095	407939	414279	78315.4	126929	227032	337500	251164
19	3	dental implants	NOMAR	ROI 4	396221	1.35955e+06	4.1147e+06	40188.6	54786.2	68654.8	100472	132119	155435	190692	194295	203607	219301	232376	257098	264145	270174	275919	280929	287687	289672	294565	302582	47487.4	84563.5	168135	250444	183762
20	3	dental implants	NOMAR	ROI 4	814017	1.84901e+06	4.14797e+06	124243	154506	164403	184541	186325	198797	202270	205719	213261	214942	219605	222248	224320	227843	229138	231311	231860	234729	237826	240085	139375	174472	198278	222834	200217
21	3	dental implants	NOMAR	ROI 4	861073	3.80943e+06	1.26046e+07	57766.1	94515.7	150643	236485	321663	435743	526945	606816	654443	724412	765629	832360	852520	858633	888322	895430	904801	912118	930893	954417	76140.9	193564	472792	808969	556395
22	3	dental implants	NOMAR	ROI 4	769264	2.68805e+06	8.84079e+06	56656.3	91133.3	151675	191893	277906	292420	318597	390557	455128	462082	501651	515082	547236	602567	625724	646271	660266	669317	686869	697762	73894.8	171784	319870	544468	382911
23	3	dental implants	NOMAR	ROI 4	580494	1.95536e+06	5.98563e+06	31939.9	58979.9	91248.8	166713	231612	233966	245576	270561	311222	313537	322124	344620	361269	375576	395364	423610	442794	446078	456801	462036	45459.9	128981	245429	355915	261120
24	3	dental implants	NOMAR	ROI 4	137758	646756	2.21511e+06	10479.5	12386.5	23277.7	38295.8	53318	65275.1	94654.6	112353	113197	123519	127577	134680	144780	150676	151667	161357	168152	172997	176423	180050	11433	30786.7	81400.2	138431	94843.3
25	3	dental implants	NOMAR	ROI 4	174645	448044	1.17734e+06	21785.2	24375.6	39316.5	41992.8	47174.8	50573.3	53321.8	55543.3	56441.9	57519.3	59851.9	61140.1	63627.4	65162.1	70427	74163.2	79010.8	81890.1	84976.7	89046.2	23080.4	40654.6	51653.3	63541.6	52651
26	3	dental implants	NOMAR	ROI 4	1.09975e+06	2.89781e+06	7.69045e+06	83271.2	196678	236244	285698	297861	301469	341782	362491	388225	404089	414586	435595	438468	449503	476580	495468	507869	512994	530583	531001	139975	260971	325901	437814	350500
27	3	dental implants	NOMAR	ROI 4	772326	2.50106e+06	7.55891e+06	43814.5	127312	142971	204644	253583	261943	323049	354059	377450	412235	429890	461316	477516	481688	500016	529116	532836	542323	547476	555667	85563.4	173808	298159	458653	336288
28	3	dental implants	NOMAR	ROI 4	819301	2.28892e+06	6.72326e+06	73728.1	117731	175820	222775	229247	239449	269694	294030	311969	354474	381409	394717	402164	426389	437159	452941	472331	479221	490357	497652	95729.7	199297	258105	395153	298981
29	3	dental implants	NOMAR	ROI 4	684175	2.02819e+06	6.2642e+06	70706.7	117437	145582	168532	181916	195820	244957	261768	293940	347534	371242	388861	402450	408246	418184	422913	436525	453816	466324	467447	94072.1	157057	221115	381671	277506
30	3	dental implants	NOMAR	ROI 4	341349	1.16332e+06	3.79696e+06	15326.7	51288.4	75884.7	90357.8	108492	125630	143039	168488	181010	203809	222296	236149	245418	257786	269073	269241	270031	276487	289568	297587	33307.5	83121.3	136412	235598	166456
31	3	dental implants	NOMAR	ROI 4	1.38906e+06	4.25376e+06	1.32124e+07	36244.7	190920	305956	409989	445947	490776	504229	569399	618060	682236	693836	779417	803000	834452	870843	904219	970019	994737	1.0346e+06	1.07355e+06	113582	357972	502588	773258	571220
32	3	dental implants	NOMAR	ROI 4	1.40987e+06	4.16304e+06	1.15934e+07	53448.1	187636	346585	383232	438966	486518	539425	545987	565213	616027	636448	641968	662853	685026	728960	766589	781429	809911	853787	863367	120542	364908	502724	662886	517805
33	3	dental implants	NOMAR	ROI 4	1.10831e+06	3.09642e+06	8.38957e+06	85234.9	146320	236172	298600	341978	361307	377278	390258	416660	442609	478798	496748	508529	519931	522215	526191	546900	557890	561811	574138	115778	267386	367705	488960	384302
34	3	dental implants	NOMAR	ROI 4	420071	1.49554e+06	5.29745e+06	45380.5	76072.1	90109.7	93959.5	114550	135984	182025	213559	249925	293972	305504	320299	329090	356350	371413	396459	420684	423923	434872	443316	60726.3	92034.6	161530	327876	223416
35	3	dental implants	NOMAR	ROI 4	984309	4.04784e+06	1.3673e+07	88120.1	156103	165548	260612	313925	439233	527769	606937	722057	767537	794729	871624	913460	942395	954669	976886	991110	1.03219e+06	1.05629e+06	1.09179e+06	122112	213080	471966	867919	593850
36	3	dental implants	NOMAR	ROI 4	329508	1.12137e+06	3.49897e+06	14540.3	50830.3	69917.8	83849.4	110370	119482	152406	157945	177775	184250	186312	198312	212350	225653	229494	246145	256712	264649	275916	282059	32685.3	76883.6	135051	207536	151227
37	3	dental implants	NOMAR	ROI 4	628158	2.20142e+06	7.81544e+06	41611.6	70729.6	103078	176074	236664	257262	271547	280147	351995	412311	443045	459798	491998	542535	570615	577251	606419	620656	634741	666963	56170.6	139576	261405	481194	330416
38	3	dental implants	NOMAR	ROI 4	478000	1.76355e+06	5.46896e+06	28373	50995.4	86382.4	136885	175364	207738	245799	258524	275405	298082	324044	329312	336295	346600	362244	379613	401555	404880	407831	413039	39684.2	111634	221856	331449	240103
39	3	dental implants	NOMAR	ROI 4	196460	722423	2.33819e+06	4617.29	28361.1	47035.4	49406.4	67039.5	78684.5	91124.6	102746	119602	133807	142219	144875	147418	148351	157295	165252	168449	177851	180040	184011	16489.2	48220.9	84898.6	144852	101740
40	3	dental implants	NOMAR	ROI 4	271529	1.01899e+06	3.51182e+06	26044.6	37135.8	52480.8	65781.3	90086.3	107063	129652	163313	171199	176234	186797	203217	228438	240736	252563	261119	267023	269081	284617	299241	31590.2	59131	122529	215038	149491
41	3	dental implants	NOMAR	ROI 4	953660	2.43465e+06	5.99141e+06	121588	131338	191571	234537	274626	278582	283670	293542	306085	319114	324898	331617	338457	345423	353407	357033	365077	373379	379061	388400	126463	213054	282605	334504	280343
42	3	dental implants	NOMAR	ROI 4	1.09363e+06	3.77508e+06	1.1426e+07	42165.4	167533	256286	289621	338028	393363	508728	563244	571709	644402	667859	673907	707382	731545	746084	787540	813488	831510	837451	854156	104849	272953	450841	691304	505587
43	3	dental implants	NOMAR	ROI 4	950502	2.45958e+06	5.97508e+06	74467	159113	218365	241771	256786	281767	297610	301060	310752	317892	327491	335319	339681	347045	352641	354231	357985	361299	366062	373743	116790	230068	284306	335631	282249
44	3	dental implants	NOMAR	ROI 4	275377	992433	4.62258e+06	26302.3	43858.5	46813.2	67438.6	90964.2	101423	120130	138744	167275	189485	237521	265667	302269	336627	349948	390898	398785	425358	450570	472504	35080.4	57125.9	112815	279961	179710
45	3	dental implants	NOMAR	ROI 4	472137	1.31271e+06	3.52614e+06	29605	66110.9	96638	137523	142260	151701	162516	164485	172240	189629	192232	200503	205176	210204	223962	230664	232343	235503	238323	244527	47857.9	117080	155241	203076	160966
1	3	HTP	DEMAR	ROI 5	66986.8	205428	579386	7962.2	9011.39	12921.2	17026.3	20065.8	24348	26964	28257.8	28934.6	29937.2	30761.2	32586.2	34710.4	35582.9	37129.4	38510.9	39373.2	40886.2	41349	43068.2	8486.79	14973.8	24908.9	33519.1	25919.3
2	1	HTP	DEMAR	ROI 5	61744	166053	452627	5282.93	7655.6	13889.7	16724.6	18191.2	19227.7	20147.6	20908.4	21351.4	22673.6	23735.4	24570.5	26012	27546.5	28165.6	29786	30327.1	31304.6	32023.2	33103.6	6469.26	15307.1	19618.7	25480.1	20366.8
3	3	HTP	DEMAR	ROI 5	70329.7	194726	532319	3772.12	12861.9	15528.6	17849.9	20317.2	22480.3	24235.4	25424.4	25502.3	26754	27194.6	28260.5	29400.7	30946.9	32872.3	34042.3	35769.9	37942.1	39215.7	41948.3	8317.03	16689.2	23114.3	29371.7	23590.2
4	1	HTP	DEMAR	ROI 5	157016	424639	1.13944e+06	15968.2	22174.7	34817.1	41723.2	42333.2	48954.5	50563.7	54883	55902.7	57318.7	61050.6	62648.5	63942.8	66245.6	69519.2	73354.4	74606.7	78144.4	79920.7	85367.4	19071.5	38270.1	49183.6	63747.8	51337.5
5	1	HTP	DEMAR	ROI 5	106321	284834	713333	9401.51	16602.4	21239.8	27634.1	31443.3	33671.1	34253.6	34846.9	36922.7	38818.4	39568.7	41208.9	42077.1	42448.3	42610.4	42818	42966.6	43871.5	44662.5	46267.1	13002	24436.9	33553.7	40809.1	33472.8
6	1	HTP	DEMAR	ROI 5	90868.7	281523	924492	3916.96	12056.6	21517.4	25776.7	27600.9	29043.6	33719	38940.7	42573	46377.9	51401.3	55300	59378.5	61481.4	64654.3	65981.8	67646.4	69233.5	71761.7	76130.6	7986.8	23647.1	32326	55893.5	39982.5
7	1	HTP	DEMAR	ROI 5	130849	358311	1.04737e+06	14373.4	19568.8	30606.8	32014.7	34285.6	40134.1	43985.9	46394.3	47581.2	49366.3	51846.9	53677.6	58038.7	61022.5	66232.6	70444.4	74658.5	80935	83669.7	88531.5	16971.1	31310.8	41200	57276.3	44973.4
8	1	HTP	DEMAR	ROI 5	77795.7	210148	576647	8479	15370.4	16699	17070.9	20176.5	23104	24877.1	26153.1	28460.4	29757.7	30928.6	32126.4	33089.6	35313.3	36322.4	37381	38580.1	40100.1	40852.4	41804.8	11924.7	16884.9	23577.7	32922.4	25956.8
9	1	HTP	DEMAR	ROI 5	75204.6	194550	499981	9607.78	11759.9	14502.2	18516	20818.8	21716.9	22526.5	23343.1	25416.9	26341.9	26533.7	26961.3	28050.5	29647.2	29907.3	31208.5	31583.5	32137.2	33787.3	35614.7	10683.8	16509.1	22101.3	28008.4	22928.6
10	3	HTP	DEMAR	ROI 5	95914	268243	706963	8712.67	18560	20130.2	22695.9	25815.2	29665.7	32610.6	35679	36578.9	37794.5	38266.9	39080.3	40621	42124	43222.4	44527.6	45853.5	46003.3	47885.5	51135.8	13636.3	21413.1	30942.6	40277	32255.3
11	1	HTP	DEMAR	ROI 5	132809	362333	905720	9471.37	19136	29343.5	34935.7	39921.9	42354.6	45072.4	46227.8	47389.6	48480	49310	50776.3	51973.8	52442.7	53989.3	54805.9	56629.1	56973.1	57551.7	58935.4	14303.7	32139.6	43394.2	51146	42226.9
12	1	HTP	DEMAR	ROI 5	143560	355592	880027	20891.2	23939.6	29522.2	33552.9	35654.2	38234.2	40792.5	43162.2	43855.9	45987.6	47283.4	48119.5	49721.7	50915.2	51589.5	53073	54284.2	54623.1	56455.3	58370.1	22415.4	31537.5	39460.8	48818.2	41018.4
13	3	HTP	DEMAR	ROI 5	118612	330320	894613	11602.9	19004.8	22533.1	31206.1	34265	37115.2	40399.8	42563.2	45010.1	46620.1	48255.3	50646.8	52337.4	54411.1	56677.7	58844.7	59264.1	60221.6	61433.5	62200.4	15303.8	26869.6	38585.8	51600.4	40718.3
14	3	HTP	DEMAR	ROI 5	75162.7	199111	500920	8332.79	10289.6	17169	18196.1	21175.2	22348.2	23253.9	25095.9	26179.9	27070.8	27177.5	27536.5	28333.9	29291.6	29745.8	29974.5	31250.8	32118	32535.2	33845.2	9311.17	17682.5	22968.3	28163.8	23198.2
15	3	HTP	DEMAR	ROI 5	122426	362763	984680	6677.23	17162.6	25489.5	33190.4	39905.8	43980.5	46802.8	48784.2	49646	51124.3	53088.4	54490.3	56583	58709.8	61411.4	63631.6	65498	66282.9	68746.6	73475	11919.9	29339.9	44868.3	56085.6	44417.4
1	1	HTP	IMAR	ROI 5	67183.2	196022	529680	9976.94	10341.4	11714	16008	19142.8	23290.2	24521.2	25827.4	27197.5	28002	28821	30521.3	32172.4	32426	33398.1	33689.2	34065	35322.1	36134.4	37109.1	10159.2	13861	23195.4	30778.4	24190.6
2	3	HTP	IMAR	ROI 5	60600.2	155764	427948	5655.69	8676.96	13851.3	15843.9	16572.4	17599.4	18147.7	18643.8	19406	21367	22124.5	23103.8	24686.4	26189.1	26988.8	28432.9	29022.3	30062.9	30430.3	31143	7166.33	14847.6	17740.8	24037.3	19205.6
3	1	HTP	IMAR	ROI 5	74184.6	195615	529450	4902.4	14826.1	16845.7	18015.9	19594.5	21967.4	23673.2	24779.2	24957.4	26053.1	26740.6	27781.8	29168	30363.9	32116.1	33073.8	34946.2	37643.7	39516.1	42484.9	9864.24	17430.8	22503.6	28781.8	23428.7
4	2	HTP	IMAR	ROI 5	170933	450342	1.09437e+06	19054.8	28138.1	37494	41837.4	44408.6	51460.8	53449.3	56951.9	57978.1	59569.4	59868.6	60723.3	61732.7	62675.8	63342.5	64719.1	65374.7	67574	68049.3	69965	23596.5	39665.7	51567.6	61326.2	51462.8
5	2	HTP	IMAR	ROI 5	132073	345272	867159	14326.6	20769	26961.5	33126.9	36889.3	40330.3	41205.1	41386.7	43954.8	46321.8	47133.9	49397.4	50641.7	50963.1	51364.7	51754	52876.7	54160	56042.9	57552.4	17547.8	30044.2	39952.9	48941.4	40407.9
6	2	HTP	IMAR	ROI 5	207071	523191	1.44572e+06	23330.3	35405.7	46153.1	49639.9	52541.5	55698.6	59035.9	63385.5	66688.3	71312.1	77144.7	81795.5	85915	87785.4	92135.2	94424.5	96326.6	98034.4	101599	107368	29368	47896.5	57665.4	82150.1	65149.5
7	2	HTP	IMAR	ROI 5	97925.3	295665	988994	7385.88	13850.9	22552.9	25210.6	28925	33243.9	37317.4	40344	42745.3	44089.2	47754	50853.3	54828.1	58994.6	65682.3	70864.7	78449.1	84031.4	88784.4	93086.7	10618.4	23881.7	34957.6	54476.4	40290.1
8	2	HTP	IMAR	ROI 5	53806.9	149279	411124	5784.33	7824.94	11367	13663.8	15166.9	16994.8	17828	18673.2	20682	21294.1	22170.7	22430.2	22826.1	23851.7	25909.2	26783.8	27494.9	29054.8	29925.3	31398.9	6804.64	12515.4	17165.7	23243.5	18328.2
9	3	HTP	IMAR	ROI 5	29835.1	88206.9	263426	4288.16	4822.92	5509.23	6925.27	8289.51	9466.05	10572.7	11699.5	12996.9	13636.6	13916.4	14134.6	15068.1	16704	17134.8	17956.7	18543.8	19220.4	20474	22066	4555.54	6217.25	10006.9	15193.5	11445.1
10	1	HTP	IMAR	ROI 5	95456.5	264583	696681	9495.86	19278	19852.1	21666.1	25164.5	29155.7	31755.2	35020.2	36055.6	37139.8	37621.3	38277	39439.7	40976.2	41933.6	43464.3	45099.7	45758	47915.2	51612.9	14386.9	20759.1	30273.9	39363.4	31643.4
11	3	HTP	IMAR	ROI 5	129335	339339	859705	16490.1	20870.3	27329.2	29612.1	35032.9	38581.8	40187.8	41951.1	44566.7	44716.7	45171.3	47493.4	49557.9	50463.1	52238.4	52630.1	54355.6	54900.2	56105	57451.2	18680.2	28470.7	38938.4	48354.7	39805.8
12	3	HTP	IMAR	ROI 5	98346.6	260284	660142	14155.1	15321.9	20136.7	22716	26016.9	28684.6	31057.9	32855.3	33655.3	35684.7	36276.6	36908.5	37224.7	38811.1	39071.5	40393.7	41106	42415	43534.6	44116.3	14738.5	21426.3	29653.7	37253.3	30560.7
13	1	HTP	IMAR	ROI 5	57680.3	159129	456750	6397.87	8675.06	10662.3	15605.9	16339.1	18873.7	19584.3	20045.8	20864.2	22080.8	24252.8	26350.3	27324.7	28293.6	29267.8	30775.4	31875.9	32309.9	33260.4	33910.2	7536.47	13134.1	18710.7	26151.2	20337.1
14	1	HTP	IMAR	ROI 5	33096.2	94011.9	244715	2336.63	5143.44	6824.19	8237.82	10554.1	10824.8	11802.7	12459.6	12764.8	13063.7	13470.9	13812.8	14239.2	14578.1	14725.8	14916.9	15751.7	15956	16316.8	16934.8	3740.03	7531.01	11410.3	13946.5	11234.7
15	1	HTP	IMAR	ROI 5	124883	374587	1.03433e+06	6507.52	17509.8	25785.5	33975.6	41105	45818.4	48580	50723.1	51674.4	52907.8	54887	56330.4	59385.1	61760.5	65142.5	68754	70423.4	71383.5	73662.3	78013.5	12008.7	29880.5	46556.6	58855.2	46302.9
1	4	HTP	IMAR+DEMAR	ROI 5	68545.6	194767	522095	9114.68	10841.1	12994.8	16377	19218	22778.8	24423.8	25410.6	26357.6	27251	28056	29838.1	31482.8	31914.4	32869.8	33032	33501.8	34678.9	35426.8	36527.3	9977.89	14685.9	22957.8	30100.2	23872.5
2	2	HTP	IMAR+DEMAR	ROI 5	28321.1	80580.7	249852	2093.38	2686.69	6660.07	8277.95	8603	9304.99	9738.78	10386.4	10776.8	12052.6	13086.7	14015.1	15426	16573.4	16703.4	17721.2	18339.2	18755	18960.8	19691.1	2390.04	7469.01	9508.3	14544.4	10881.6
3	4	HTP	IMAR+DEMAR	ROI 5	73125	188263	493672	7341.46	13746.8	15887.3	17358.5	18791	21041.2	22311.1	23441	23705.2	24639.3	25117.4	26153.1	26478.8	27935.8	29676.4	30751	32156.9	33941.2	35595.1	37603.6	10544.1	16622.9	21396.1	26807.1	22148.5
4	4	HTP	IMAR+DEMAR	ROI 5	95656.9	250219	679001	11019.4	16507.1	21407	22489	24234.4	26433.7	27764.6	30776.8	33933.7	35653.1	37603.6	38458.1	39974	40138.8	42068.7	42839.6	43842.8	45328	48104	50424.8	13763.2	21948	27302.4	38833.7	30706.3
5	4	HTP	IMAR+DEMAR	ROI 5	133364	333925	815586	16853.1	23290.2	26412.6	31708.5	35099.5	37736.8	38599.2	39141.8	41628.4	43454.4	44027.9	46026.1	47331.2	47510	48085.6	48510.3	48986.5	49355.4	50186.2	51642.3	20071.6	29060.6	37644.3	45821.8	38463.5
6	4	HTP	IMAR+DEMAR	ROI 5	75702.1	220774	783432	6244.96	12332.4	16070.1	19734.2	21320.5	22121.9	25460.4	29247.5	32186.6	36055.5	41791.9	45345.8	49470.1	52251.9	55770.7	58235.8	60883.5	62687	65532.3	70688.8	9288.68	17902.2	24537.6	46388.5	32727.5
7	4	HTP	IMAR+DEMAR	ROI 5	112879	305582	776117	11999.8	17786.4	25835.8	27189.6	30067.5	34203.8	37296.5	39537.8	40086.3	41578.3	42506.9	43109.2	44505.9	44828.9	46018	47381.2	47776.8	49920.6	51056.8	53430.6	14893.1	26512.7	35276.4	43751.8	35870.7
8	4	HTP	IMAR+DEMAR	ROI 5	38887.4	106435	289126	4150.51	5841.23	8196.33	9945.63	10753.7	12272.3	12668.8	13255.6	14462.2	14888.4	15462.3	15680.7	15964.5	16727.9	17951.6	18682.6	19380.9	20333.1	20887.1	21620.4	4995.87	9070.98	12237.6	16227.5	12931.5
9	2	HTP	IMAR+DEMAR	ROI 5	20443.8	61026.3	187390	2309.02	2990.59	4000.38	5037.36	6106.48	6688.57	7340.9	8035.72	8955.61	9561.64	9858.11	10168.6	10880.1	12098.2	12374.6	12842	13148.8	13814.2	15044.1	16135.2	2649.81	4518.87	7042.92	10842.4	8078
10	4	HTP	IMAR+DEMAR	ROI 5	92318.6	247043	635153	9565.61	18589.4	19507.1	20965.2	23691.3	27037.3	29249.5	31853.7	32945.5	33638.3	33779.8	34220.9	35188.9	36426.5	37468	39058.1	40326.6	41234.2	43408.6	46999	14077.5	20236.1	27957.9	35340.8	28949.1
11	2	HTP	IMAR+DEMAR	ROI 5	27572.8	93602	288780	3015.6	4798.47	5094.24	5688.06	8976.41	10943.3	12333.8	12886.4	14596.1	15269.6	15941.7	17673.9	18414.1	18915.4	19851.2	19916	20371	20983.7	21217	21893.5	3907.04	5391.15	11285	17572.3	12769.6
12	2	HTP	IMAR+DEMAR	ROI 5	47275	128496	342372	6665.55	7908.66	9971.86	10250.7	12478.2	14297.4	15285.4	16814.7	16919	17904.7	18709.1	19058.4	20189.5	20699.1	20908.4	21527.8	22203.8	22718.6	23121.6	24739.3	7287.11	10111.3	14718.9	19489.5	15599.3
13	4	HTP	IMAR+DEMAR	ROI 5	93518.3	250809	676535	9554.72	14425.4	18629.1	25022.3	25886.7	28703.3	30474.1	31811.6	32696.5	33605	35994	38514.7	40204.5	40744.1	42002.8	43415.3	44421.8	45395.6	46851.4	48182.5	11990.1	21825.7	29218.9	38397.1	30730.3
14	4	HTP	IMAR+DEMAR	ROI 5	20709.5	61697	161014	1137.51	2985.15	4349.83	5114.5	7122.52	7411.05	7984.69	8336.37	8558.58	8696.81	8945.1	9076.23	9463.02	9633.77	9717.74	9896.52	10278.9	10530.9	10638.5	11136.7	2061.33	4732.17	7713.66	9248.47	7401.84
15	4	HTP	IMAR+DEMAR	ROI 5	126029	365128	992103	8282.47	18628.6	26051.1	33262.4	39804.2	44228.8	46761.4	48561.9	49278.3	50268.8	51884.5	53295.6	56195.5	58735.5	61727.1	64749.7	67280.6	68024.1	70758	74324	13455.6	29656.8	44839.1	55766.9	44482.2
1	2	HTP	NOMAR	ROI 5	85635.4	259929	701450	8828.61	12496.5	15940.5	22200.9	26168.9	31433.8	33505.5	35294.3	36680.4	37379.7	38387.6	40068.7	42262.6	42471.9	43990.6	44820.6	45224.6	46881.3	47854.8	49558.3	10662.6	19070.7	31600.6	40757.8	31995.7
2	4	HTP	NOMAR	ROI 5	106239	270031	722110	11477.3	15853.7	24206.1	26597.3	28104.3	29654.2	30888.3	32866.6	33916.6	36466.9	37557.4	38930	41609.3	43074.1	44367.8	46489	47688.6	49837.4	50673.9	51851.6	13665.5	25401.7	30378.3	40301.4	32628.7
3	2	HTP	NOMAR	ROI 5	103321	274099	736866	3307.48	21055.7	23926.2	26517.8	28513.5	30741.1	33771.6	34775.8	34971.7	36518.4	37879.5	38874.6	41432.8	43218.5	44744.8	45663.4	48247.8	51798.1	53382.5	57524.3	12181.6	25222	31950.5	40413	32869.6
4	3	HTP	NOMAR	ROI 5	215707	604890	1.71719e+06	18840.2	29612.6	48256.6	58701	60296.5	70592	72030.4	79573.8	81804.7	85182.2	91059.9	92306.1	96142	100014	106714	113772	117556	126173	128850	139710	24226.4	53478.8	70623.2	95874.5	75306.2
5	3	HTP	NOMAR	ROI 5	167606	421403	1.03177e+06	19256.1	27731.2	33916.9	41426.2	45275.9	48213.4	49411.8	50113.4	51845.6	54211.9	55436.6	57570.5	58551.6	59908.5	60607	60928.7	61282.7	63312.7	65073.3	67695.9	23493.7	37671.6	48253.6	57382.5	48400.3
6	3	HTP	NOMAR	ROI 5	360810	860023	2.13803e+06	43810.2	65176.8	78327.1	85478.8	88017.4	89640.3	94643.9	100799	104769	109361	114324	119763	123957	124584	128405	129845	130864	132896	134844	138524	54493.5	81903	93275.1	119376	100056
7	3	HTP	NOMAR	ROI 5	125509	383761	1.30924e+06	9919.47	18627.1	28849.9	32033.3	36079.2	43221.1	48658	52968.2	55692.6	57712.1	62284.2	65787.9	71591.2	78122.9	87209.7	94714.3	104873	113495	120869	126528	14273.3	30441.6	45231.6	71639.4	52717
8	3	HTP	NOMAR	ROI 5	119841	323635	879300	15133.5	22283.8	24808.1	26455.7	31159.5	35687.1	38378.4	40430	43691	45608	47257.2	49167.1	50979.1	53687.9	55251.6	56423.7	57726.4	60358	61822.4	62991.3	18708.7	25631.9	36413.7	50258.2	39775.1
9	4	HTP	NOMAR	ROI 5	129421	311798	794776	19158.3	21280.5	24978.9	31038.9	32964.6	33668.3	35127.3	35249.5	38848.9	39482.5	41430.3	41879.4	43887.7	46305	46698.3	49116.4	50982.4	51470.1	54198.4	57009.8	20219.4	28008.9	34252.4	43456.1	36319.7
10	2	HTP	NOMAR	ROI 5	141172	383151	986529	14796.5	27560.2	29253.8	32791.9	36769.4	42013.2	46118.4	50015.9	51120.6	52710.9	52988.1	54628.1	56995.7	59115.3	60022.4	61213.1	62681.6	63016.5	64465.6	68251.4	21178.4	31022.8	43729.2	56099.3	45507.1
11	4	HTP	NOMAR	ROI 5	352107	824920	1.86925e+06	45176	60471	77565.3	82063.9	86830.7	89611	93410.7	95034.5	96950.5	97806.6	98578.6	99958.4	101979	102448	103769	104811	107205	107721	108596	109269	52823.5	79814.6	91221.7	100788	89779
12	4	HTP	NOMAR	ROI 5	217967	534975	1.29727e+06	31119.4	37629.9	44690.1	51511	53017	56758.8	61435.4	63874.2	65657.5	69282.2	69976.5	71197.8	71759.4	73942.4	74946	77159.9	77970.8	80250.6	82197.5	82896.7	34374.7	48100.5	58771.3	71740.2	60872.3
13	2	HTP	NOMAR	ROI 5	133110	334713	851220	13114.5	23658.7	27625.4	33535.8	35175.8	37979.7	39605.7	40509	41144.1	42364	44195.1	45819.8	47295.1	48870.6	51454.1	51640.6	54720.5	56164.4	57278.2	59069.1	18386.6	30580.6	38317.5	46597.9	38999.3
14	2	HTP	NOMAR	ROI 5	112965	295993	754094	12360.8	16946.5	25758.2	27379.6	30519.9	32950	33732.4	37245.9	38899.1	40200.3	40753.4	41390.6	43010	44419.7	45477.5	45856	47669.5	48680.5	49189.2	51655.3	14653.7	26568.9	33612.1	42500.8	34806.2
15	2	HTP	NOMAR	ROI 5	129482	390237	1.07434e+06	5854.45	17383.7	27102.5	35976.7	43164.6	47193.4	50245.9	52769.4	54246.3	56300	58652.1	59897	62057.7	63912.2	67270.9	69956.4	71127.9	72617.2	75815.6	82798.3	11619.1	31539.6	48343.4	61536.6	48249
16	1	dental implants	DEMAR130	ROI 5	50371.3	161264	503417	3890.42	8418.98	10039.7	11469.9	16552.3	18659.4	20587.6	21249	23575	26821.2	28412.2	31188.8	32207.7	33265.3	34331.6	35496.6	36249.3	36564.4	36862.3	37574.8	6154.7	10754.8	19262.1	30662.3	22260.4
17	1	dental implants	DEMAR130	ROI 5	370913	1.1129e+06	3.01108e+06	25810	50379.5	82716.7	98582.9	113424	126099	141359	144859	158876	170791	172793	177263	181664	186231	190555	193107	195012	197892	200841	202820	38094.7	90649.8	131435	178910	138407
18	1	dental implants	DEMAR130	ROI 5	276961	983283	3.22282e+06	28513.2	37923.2	47055.7	69378.8	94090.3	100408	133589	146452	158753	167118	189696	200378	211449	214418	221456	231376	237706	240628	242732	249701	33218.2	58217.3	118635	199331	140753
19	1	dental implants	DEMAR130	ROI 5	335204	1.09621e+06	3.48663e+06	27906.2	46333.3	72524.1	90261	98178.9	115594	141209	149011	170026	185166	202446	214367	218504	230443	234028	244884	250909	259795	267379	267663	37119.7	81392.6	125998	212483	152555
20	1	dental implants	DEMAR130	ROI 5	945994	2.15346e+06	4.77238e+06	134949	175840	196068	217913	221224	232875	237964	241057	245590	249977	254601	254655	255666	257152	258022	259766	263807	267348	271686	276220	155394	206991	233280	254429	230833
21	1	dental implants	DEMAR130	ROI 5	916706	3.00374e+06	9.11522e+06	42556.2	115929	215556	254082	288582	302250	390293	431117	465013	498362	518028	547769	560017	598326	618389	632262	640492	652158	657026	687014	79242.4	234819	353060	554771	404908
22	1	dental implants	DEMAR130	ROI 5	609362	2.07004e+06	6.47102e+06	63307.4	88123.1	114543	161433	181955	218725	262747	293777	321484	363942	369371	408894	416450	422080	440617	445250	448601	460282	486340	503093	75715.3	137988	239301	398511	285794
23	1	dental implants	DEMAR130	ROI 5	507070	1.4654e+06	3.99436e+06	34441.5	75200.5	106124	134458	156846	172364	184297	195193	201276	205200	215218	226343	236150	247558	255611	265386	266363	267437	273209	275688	54821	120291	177175	231593	181979
24	1	dental implants	DEMAR130	ROI 5	550947	1.69453e+06	5.35902e+06	10447.9	85257.8	114546	160591	180104	188025	218233	231211	246411	259708	298568	309496	343523	361439	366694	385743	390138	399354	403091	406434	47852.9	137568	204393	321448	235000
25	1	dental implants	DEMAR130	ROI 5	745623	2.1885e+06	5.88628e+06	33501.2	97929	159032	204628	250533	259889	268063	288346	312969	313612	321957	329878	344391	362039	363750	377358	387721	396988	400250	413450	65715.1	181830	266708	340744	267992
26	1	dental implants	DEMAR130	ROI 5	172663	539389	1.82096e+06	17462.4	30520.4	32007.8	41957.1	50715.4	56040.6	62066.7	71679.5	83092.1	93846.6	100097	104960	113128	120007	127917	134340	140737	145178	146905	148299	23991.4	36982.5	60125.5	109673	77489.9
27	1	dental implants	DEMAR130	ROI 5	384228	1.22095e+06	3.64337e+06	22797.2	49088.1	72415.8	111229	128699	136641	160788	176514	178360	184418	202262	214885	219936	231821	244888	250663	253865	261948	270095	272056	35942.6	91822.1	150661	215904	161588
28	1	dental implants	DEMAR130	ROI 5	186228	602207	2.20336e+06	17615.7	28281.9	30559.4	50310.9	59460.5	62121.6	73575.1	81566.5	93443.9	105272	113361	123225	142184	154334	159696	170033	174001	177478	186255	200585	22948.8	40435.1	69180.9	132694	91565.1
29	1	dental implants	DEMAR130	ROI 5	605315	1.78494e+06	5.05017e+06	48034.4	99514.5	131098	161727	164941	200780	222599	241523	246474	268252	274063	291499	304764	311929	321893	331931	345928	352187	359454	371582	73774.5	146413	207461	293851	226314
30	1	dental implants	DEMAR130	ROI 5	150195	462401	1.35742e+06	15144.5	19095.9	29575.1	37578.5	48801.5	49012.3	60041.1	63199.2	66776.9	73176.1	75094	80578.4	82113.8	86316.5	89144.3	90816.9	93094	96158.2	99108	102597	17120.2	33576.8	55263.5	80502.1	60404.1
31	1	dental implants	DEMAR130	ROI 5	2.05795e+06	5.42508e+06	1.43883e+07	67680.9	366879	476850	571013	575525	602457	672074	682089	691180	719329	757829	810173	848061	861095	882121	903472	940318	979159	983185	997849	217280	523931	633036	809157	655489
32	1	dental implants	DEMAR130	ROI 5	318135	1.03096e+06	3.07097e+06	20559.9	40321.3	68807.9	87400.1	101045	115978	122428	144756	159177	170484	179846	180331	186452	199973	203646	210735	214739	217922	219993	226373	30440.6	78104	121052	186331	136996
33	1	dental implants	DEMAR130	ROI 5	657992	2.27857e+06	7.22172e+06	54045.3	109705	133172	147512	213557	258852	299148	322511	347860	392207	415810	419859	443282	469574	486375	513702	520759	538018	561604	574169	81875.2	140342	273517	436084	314198
35	1	dental implants	DEMAR130	ROI 5	1.33509e+06	3.73965e+06	9.98528e+06	75455.8	231483	309730	338355	380064	413438	461652	474227	508782	546466	572925	586214	603908	614409	621781	632970	641372	644704	659807	667539	153470	324042	432345	585932	460741
36	1	dental implants	DEMAR130	ROI 5	310281	1.12406e+06	4.14458e+06	34843.2	54522.7	58665.6	71326	90923.3	106481	138596	157461	196815	214423	235748	263392	277671	294507	304218	311042	320916	329402	338022	345602	44682.9	64995.8	123365	262227	175665
37	1	dental implants	DEMAR130	ROI 5	680191	2.14249e+06	6.93446e+06	31468	89507.3	126557	198827	233831	257471	263710	274417	314178	352526	389854	416441	424313	448245	469911	498737	508413	523563	544758	567734	60487.7	162692	257358	414276	299375
38	1	dental implants	DEMAR130	ROI 5	329112	1.06359e+06	3.44289e+06	13713	43121.4	66821.1	101294	104163	127396	141210	145720	153323	166825	181670	190774	204313	221635	236553	249080	259953	272263	280701	282357	28417.2	84057.6	129622	200522	146726
39	1	dental implants	DEMAR130	ROI 5	189345	570558	1.64452e+06	10605.2	33999.3	43165.3	46400.1	55174.9	63605.1	71167.4	79444.2	80899	86097.1	86587.3	91610.7	93759.5	100502	106642	109442	114198	118229	123156	129834	22302.3	44782.7	67347.9	94442.4	72443.8
40	1	dental implants	DEMAR130	ROI 5	235121	751338	2.90894e+06	27413.7	42280.5	48705.4	55889.6	60831.8	77289.2	83107.7	105355	119674	130791	150432	159307	169351	192228	208664	222242	239871	254075	273922	287512	34847.1	52297.5	81646	169086	115848
41	1	dental implants	DEMAR130	ROI 5	1.0877e+06	2.54892e+06	5.96023e+06	146739	183045	221079	265281	271555	273919	289208	293843	296507	307747	318208	327107	329655	334041	339091	340291	347215	348729	360242	366727	164892	243180	282131	324081	283582
42	1	dental implants	DEMAR130	ROI 5	617384	2.29977e+06	7.4221e+06	24386.2	72133.1	116980	158784	245101	272894	315178	348167	361542	384607	414156	454477	478658	511892	520050	531939	540331	551797	556458	562565	48259.7	137882	295335	457165	325684
43	1	dental implants	DEMAR130	ROI 5	400849	1.10912e+06	2.90361e+06	24319	56851.1	88327.8	114145	117206	127583	134162	142576	148114	155837	161621	166692	172753	176023	179913	183280	186409	188294	189057	190451	40585.1	101236	130382	168029	134338
44	1	dental implants	DEMAR130	ROI 5	369959	1.59369e+06	5.90901e+06	25094.7	52784.1	68261.4	93985.3	129833	171756	200843	253959	285243	311936	358273	375485	407008	425827	436960	448349	450954	465546	468012	478898	38939.4	81123.3	189098	381135	252850
45	1	dental implants	DEMAR130	ROI 5	451331	1.23774e+06	3.29297e+06	40074.8	70038.4	101036	115254	124927	135431	150880	159663	166825	173614	176488	183904	190924	197901	204935	212434	215746	220004	221702	231188	55056.6	108145	142725	188378	150271
16	2	dental implants	IMAR	ROI 5	84630.9	251401	777416	7360.18	14397.8	17989.7	18927.8	25955.4	27898	31049.2	32605.5	35613.8	39604	41767.1	46061.9	47408.4	50402.1	52847.6	54509.4	56332.2	57697.2	58537.5	60450.9	10879	18458.7	29377	46026.8	34024.9
17	2	dental implants	IMAR	ROI 5	67301.3	249345	862415	3297.06	9926.46	13396.4	17885.6	22795.7	30052.7	33255.5	35462.5	39410.5	43862.1	47962.6	51660.6	54145	60387.8	62395.2	63391.2	65800.2	68266.9	68997.6	70063.4	6611.76	15641	30391.6	52901.9	36830.4
18	2	dental implants	IMAR	ROI 5	71998.2	213103	695066	2355.74	10811.8	16647.8	19683.9	22499	24325.5	26594.5	28886.1	29419.5	31879.3	35052.1	39381.3	40118.8	44272.1	46261.7	49196.3	54048.1	56063.4	58544.7	59024.3	6583.76	18165.9	25576.3	39447.6	29211.6
19	2	dental implants	IMAR	ROI 5	203508	673426	2.06525e+06	19073.4	26005.2	39615.9	53275.5	65538.3	76620.8	89288.2	94127.1	99797.9	110083	117065	118263	124134	131671	137109	142157	149979	154330	157386	159733	22539.3	46445.7	81393.6	122535	90239
20	2	dental implants	IMAR	ROI 5	33214.2	133824	517107	1950.1	4139.74	6355.38	9285.92	11483.1	14177.3	17570.7	20365.2	22970.1	25526.2	28181.6	30804.9	33374.1	35505.4	37531	40136.2	42164.9	43662.9	45206.9	46716	3044.92	7820.65	15899.1	31753.7	21209.8
21	2	dental implants	IMAR	ROI 5	253105	641666	1.81594e+06	36188.9	45907.7	54770.1	56699.4	59539	65447.9	72410.3	76082	82142.5	92478.3	95113.4	96367.3	103406	111379	113133	116950	123905	131974	137548	144493	41048.3	55734.7	68369.8	101371	79875.9
22	2	dental implants	IMAR	ROI 5	118102	414663	1.26394e+06	4433.58	12401.9	22322.4	38249.4	40695	46280	55276.8	58413.9	67121.8	69467.7	72177.1	73537.6	75592.7	78685.9	82588.2	87101	89898.2	91934.4	98709.5	99052	8417.75	30285.9	50166.5	75784	55271.6
23	2	dental implants	IMAR	ROI 5	79852.7	250213	856913	7573.99	14460.4	15664.7	18271.2	23882.4	25699.3	30150.4	32707.9	39211.7	42590.5	46040.7	51588.9	54048.5	55853.1	58178.5	63307.4	66489.1	68145.6	70025.9	73022.7	11017.2	16968	28110	51352.4	36201.9
24	2	dental implants	IMAR	ROI 5	321047	883735	2.4168e+06	30688.6	51341	66666.3	82104.1	90247.3	100534	107107	111775	116846	126426	129555	135101	145485	147403	148422	153910	162068	168459	169997	172662	41014.8	74385.2	102416	137894	108976
25	2	dental implants	IMAR	ROI 5	359545	997801	2.63924e+06	33327.7	60466.6	76500	87476.2	101774	113291	122706	129229	135399	137632	146630	150412	156331	158916	160235	167065	171367	174125	175133	181225	46897.2	81988.1	116750	151577	121087
26	2	dental implants	IMAR	ROI 5	87023.7	309501	1.00858e+06	2408.48	11726	16310.4	26279.6	30299.3	34558.2	40827.4	46359.7	48936	51795.6	55958.3	58265.6	61166.7	63285.5	68999	72285.9	75351.7	78598.3	82038.9	83124.5	7067.22	21295	38011.2	60086.6	43091.4
27	2	dental implants	IMAR	ROI 5	115717	313593	1.08144e+06	16028.3	21442.7	23286.8	24982.3	29976.5	31179	35139.8	39726.2	44151.4	47680.1	54764.6	61531.7	67925.5	75303	79415.5	80947.4	82249.2	85776.9	89278.5	90655.7	18735.5	24134.5	34005.4	63964.9	45842.6
28	2	dental implants	IMAR	ROI 5	147131	414892	1.21612e+06	17737.1	25075.1	33977.8	34624.8	35715.7	45283.9	50171.6	52541.8	58519.8	61244.5	64879.3	67247.4	73718.8	78504.9	79378.6	82889.7	84039.5	87540.2	91245.6	91785.9	21406.1	34301.3	45928.3	70797.9	53844.4
29	2	dental implants	IMAR	ROI 5	227364	707385	1.92623e+06	10198	30476.3	46743	63013.9	76932.9	86515.9	94002	95112.7	100246	104145	106799	110060	115827	117612	118653	121340	126796	130277	132677	138806	20337.1	54878.5	88140.9	111835	87354.7
30	2	dental implants	IMAR	ROI 5	308458	813376	2.14672e+06	31114.5	54102.3	61868.4	77854.5	83518.4	89469.6	95485.5	100381	105745	113836	117326	119197	122107	126737	131802	135925	139795	144443	146565	149446	42608.4	69861.4	92213.7	121584	97904.4
31	2	dental implants	IMAR	ROI 5	208715	628719	1.85014e+06	27342.2	32030.8	38633.7	50483	60224.9	70504.5	80129.7	85305.6	90903.1	93161.6	96449.5	101598	106301	112184	118776	124633	132386	138901	144127	146065	29686.5	44558.4	74041.2	105501	80541.3
32	2	dental implants	IMAR	ROI 5	102195	321664	944202	4512.18	12979.2	22846.2	28137.5	33719.4	38704.6	40513.1	44697.8	45881.9	49671.8	50363.8	54536.2	56117.5	60413.6	61926.8	62465.1	66469	68224.2	70087.2	71934.9	8745.7	25491.9	39408.8	55172.1	41717.9
33	2	dental implants	IMAR	ROI 5	119419	376218	1.19531e+06	10361.3	22053.1	25949.4	28580.4	32474.5	40524.3	44820.7	50010.1	59050.8	62392.8	64893.1	68284.5	72680.5	76929.6	81138.1	87078.9	87750.9	89717.5	94793.7	95824.3	16207.2	27264.9	41957.4	71556	51701.4
35	2	dental implants	IMAR	ROI 5	309448	785657	2.1503e+06	31738.9	56586.7	67512.6	73776.5	79833.1	81566.8	90542.6	95179.5	102487	106433	115372	121865	122885	127541	129628	137671	143593	150083	156201	159802	44162.8	70644.6	86780.5	120485	96288.6
36	2	dental implants	IMAR	ROI 5	167650	527845	1.68208e+06	11809.5	23933.3	36488.1	42445.6	52973.2	58260.9	65512.2	72760.2	79445.7	84216	85781.3	92632.8	98340.3	106561	112426	118095	125464	130916	139368	144654	17871.4	39466.8	62376.6	97187.3	71355.1
37	2	dental implants	IMAR	ROI 5	222590	579781	1.62266e+06	26706.9	41259	49367.5	51601.4	53655.4	62983.6	68801.5	71870.3	74908.7	78626.5	83153.3	88175.5	88797.8	92721.5	98468.8	106095	107231	115927	126825	135482	33982.9	50484.4	64327.7	88868.4	71074.6
38	2	dental implants	IMAR	ROI 5	132666	390562	1.26409e+06	11105.6	25108	29484.9	30988.8	35978.4	39655.3	44158.3	50486.7	59476.3	64119.9	69053.8	73200.2	74812.6	80393	86222	89092.6	94036.7	100575	102297	103846	18106.8	30236.8	42569.7	74546.3	53958.5
39	2	dental implants	IMAR	ROI 5	214985	637165	1.76594e+06	21048.2	36164.7	40434.2	53592.4	63745.8	71084.1	77968	84434.2	92387.6	96306	98098.1	99528.2	102416	106666	111627	115006	119075	122151	125646	128560	28606.4	47013.3	74308	102754	79406.7
40	2	dental implants	IMAR	ROI 5	200595	501258	1.41178e+06	21921.1	35961.2	40943.9	48722.2	53046.8	53837.5	58771.7	61073.1	62171.4	64809.1	67098.2	71428.3	77200.4	81581.6	86764.8	93729.2	102551	104550	111173	114440	28941.2	44833	56682.3	75597.9	61191.3
41	2	dental implants	IMAR	ROI 5	201720	614098	1.6055e+06	23972.6	38604.6	42306.7	43923.1	52913.1	69445.5	81677.9	85549	87119.8	88585.4	90358	94761.2	97450.7	97923.4	98226	99792.4	100395	101879	104313	106302	31288.6	43114.9	72396.4	94277.1	74538.1
42	2	dental implants	IMAR	ROI 5	262688	819032	2.37725e+06	10778.2	37502.2	53120.6	71105.4	90181.2	94003.4	100895	113193	121956	126296	127617	137532	145203	152645	156523	159423	162942	168455	170577	177303	24140.2	62113	99568.4	140899	106123
43	2	dental implants	IMAR	ROI 5	263929	733306	1.81353e+06	24072.6	39751.2	56906	66981.9	76217.1	85801.7	91212.6	96178.7	97246.5	98938.1	99685.9	101015	102230	103737	106593	108527	110865	113674	115823	118077	31911.9	61943.9	87352.5	102246	84693.4
44	2	dental implants	IMAR	ROI 5	203199	613846	1.76642e+06	6071.65	30894.1	43034.4	56637.2	66561.3	71006.7	76785.8	81235.9	86948.6	94670	99908	103141	109660	112830	115653	117199	119074	120574	125794	128740	18482.9	49835.8	73897.4	105001	79514.7
45	2	dental implants	IMAR	ROI 5	362797	1.10588e+06	2.87191e+06	21845	48696.8	77252.9	96479.3	118523	129927	143552	149514	159509	160577	164120	167369	167858	174588	175414	177450	179127	182443	187399	190266	35270.9	86866.1	135379	168360	133292
16	4	dental implants	IMAR+DEMAR130	ROI 5	50670.3	161031	504026	3885.72	8581.26	10226.7	11406	16570.7	18582.5	20560.8	21103.8	23424.2	26689.1	28353.9	31102.5	32061.6	33186.6	34318.9	35640.8	36460.6	36840.2	37127.3	37902.3	6233.49	10816.3	19204.4	30597.2	22230.9
17	4	dental implants	IMAR+DEMAR130	ROI 5	46801.6	185445	667787	2696.6	6823.44	9482.06	11847.7	15951.7	21595.5	25352.9	26344.5	30482.1	34868.6	37954.9	41061.5	42415.8	47578.6	49387.3	50132	51854.8	53499.7	54061.2	54396.1	4760.02	10664.9	22311.2	41735.1	28373.5
18	4	dental implants	IMAR+DEMAR130	ROI 5	43442.8	142118	508716	565.469	4868.61	9141.83	13238.6	15628.3	17157	18549.9	19721.8	20798.5	22447.8	25755	28931.7	30196.1	33635.7	35244.6	37720.8	41465.9	42827.2	44996.8	45824.4	2717.04	11190.2	17764.3	29341.3	20850.1
19	4	dental implants	IMAR+DEMAR130	ROI 5	156838	519542	1.59157e+06	13892.1	20794.6	29810.5	39999	52341.9	60931.3	67542.7	72972.6	76681.8	84575.8	89401.8	90595.2	96096.1	102245	106197	109761	115423	118261	121104	122950	17343.3	34904.7	63447.1	94444.1	69614.8
20	4	dental implants	IMAR+DEMAR130	ROI 5	53807.7	169199	572691	7585.14	8125.09	10106.2	12846.7	15144.6	17431.3	20642.6	23425.6	25716.3	28175.7	31045	32983.3	35755.4	37679.1	39584.1	42187.3	44175.2	45469.6	46589.6	48022.7	7855.12	11476.5	19161	34140.8	24277.1
21	4	dental implants	IMAR+DEMAR130	ROI 5	214318	550637	1.59107e+06	29469.6	39133.4	46656.8	47868.9	51189.7	55440.1	60635.9	65553.3	73103.7	81585.6	84780.8	87035.2	93385.4	98859.2	101044	103307	108755	115276	121065	126929	34301.5	47262.8	58204.8	90387.5	69940.5
22	4	dental implants	IMAR+DEMAR130	ROI 5	117169	399635	1.2156e+06	8035.81	11870.2	22621.3	35836.1	38805.3	43506.7	53380.5	55476.8	64066.7	66035.5	69386.9	70011.3	71897.4	76074.2	79740.8	83600.4	87220.1	88590	94526.2	94913	9953	29228.7	47792.3	72601.7	53146.6
23	4	dental implants	IMAR+DEMAR130	ROI 5	82393.7	252835	837036	9624.22	15394	16190.9	18118.8	23065.8	24945.6	30413.2	33320.6	39195.7	42565.8	45904.9	50580.5	52284.8	54034.2	56145.9	61041.4	63723.4	65275.6	66347.5	68862.8	12509.1	17154.8	27936.3	50219.2	35801.6
24	4	dental implants	IMAR+DEMAR130	ROI 5	300132	835698	2.25571e+06	25157.9	42750.8	62998.3	80877.6	88346.9	95408.6	100355	105979	112834	120989	123655	126704	132401	136866	139609	144217	148854	152863	155764	159077	33954.4	71938	97522.4	129659	102447
25	4	dental implants	IMAR+DEMAR130	ROI 5	381830	1.02479e+06	2.62646e+06	40050.6	63966.5	80765.1	93696.6	103351	114084	125234	131130	135988	136527	146431	149351	153674	156472	157068	161715	165643	167886	168992	174439	52008.5	87230.8	118450	149653	121844
26	4	dental implants	IMAR+DEMAR130	ROI 5	69332.7	243208	798975	489.809	9068.33	14012.3	21395.4	24366.9	26884.3	31338.3	37213.2	37557.8	40881.5	44146.4	46290.3	48783.6	50799.6	55428.1	57843.6	59814.9	62426.1	64833.1	65401.8	4779.07	17703.9	29950.7	47716.4	34156.2
27	4	dental implants	IMAR+DEMAR130	ROI 5	57011.1	181273	614551	3376.01	8900.2	9906.36	15930.8	18897.7	19238.9	22698.2	24595.8	27588.8	30140.4	35071.7	37262.7	38719.3	42038.3	43367.1	44167.1	45507.5	47801.7	49428.2	49914.3	6138.11	12918.6	21357.6	37294.4	26368.7
28	4	dental implants	IMAR+DEMAR130	ROI 5	120366	342156	970703	15054.8	21816.3	27161.4	27473	28860.3	37400.2	41576.8	43722	48671.2	50420.4	52582.3	54380.4	59040	61734	62147.6	63587	65361.5	68138	70517.7	71058.1	18435.6	27317.2	37889.9	56570.4	43476.7
29	4	dental implants	IMAR+DEMAR130	ROI 5	75736.7	208316	595797	10463	12233.4	14204	17473.3	21363.1	23401.9	24558.7	26058.7	28233.9	30326.5	31609.5	32747.4	35674	37154.9	39078.7	40174.3	41542.6	42252.7	43049.3	44197.5	11348.2	15838.6	23845.6	34374.9	26547.2
30	4	dental implants	IMAR+DEMAR130	ROI 5	260912	688998	1.79082e+06	24614.1	45324.5	51609.3	67366.8	71996.8	75926.4	81872.9	85449	89164.7	95673.5	98082.5	99315.5	101612	105251	109022	112165	115290	118539	120184	122361	34969.3	59488.1	78811.3	101286	82152.9
31	4	dental implants	IMAR+DEMAR130	ROI 5	175876	535339	1.56524e+06	16681.6	29384.5	34250.4	43267.5	52291.6	62176.6	67888.6	72435.6	77875.8	79086.9	82635.4	88093.8	91822.7	96104.4	100694	104151	109756	114882	120145	121615	23033	38759	63698.1	90058	68677.5
32	4	dental implants	IMAR+DEMAR130	ROI 5	96230.9	301837	906786	9256.67	12843.7	19528.5	23818.1	30783.8	35733	37400.8	40565	44208.7	47698.3	50476.1	53537.2	55483.1	59800	60815.9	61980.6	64235.4	64770.3	66299.5	67551.4	11050.2	21673.3	36120.7	54250	40245.6
33	4	dental implants	IMAR+DEMAR130	ROI 5	111218	319835	949559	11178.6	20613.6	23405	26966	29054.7	33653.1	37089.1	41172.3	47608.8	49094.3	49955.4	52343.1	55649.5	58235.9	62024.5	66676.2	67860.8	69926.4	73478	73573.8	15896.1	25185.5	35242.3	55198.4	41545
35	4	dental implants	IMAR+DEMAR130	ROI 5	297749	738254	1.86294e+06	31481.1	51710.3	62466.7	71815.3	80275.3	84418.1	85681.2	87167.8	89783.3	93455.2	100534	101869	105540	107805	109228	113059	116687	119472	123898	126590	41595.7	67141	84385.6	102659	86018.1
36	4	dental implants	IMAR+DEMAR130	ROI 5	163466	494060	1.51417e+06	12794.3	24461.6	35364.4	40276.4	50568.9	54437.3	60187.9	66564.5	72766.4	76638.1	77417.8	83154.2	87722.8	94637.8	99635.9	104869	110199	114402	121827	126242	18628	37820.4	57939.6	87105.3	65093.6
37	4	dental implants	IMAR+DEMAR130	ROI 5	180795	443362	1.22223e+06	22784.4	33367.8	38848.2	40047.1	45747.9	49377.9	50187.9	51036.3	54656.9	57307.6	61540.8	66014.7	66971.5	69178.8	73190.9	78545.6	79758.7	86542.7	94939.3	102186	28076.1	39447.7	49087.5	65925.9	53675.3
38	4	dental implants	IMAR+DEMAR130	ROI 5	118279	339659	1.02808e+06	10254.9	21881.2	26345.1	28246.6	31551.4	36465.1	39067.2	43876.2	49449.1	52522	55100.5	57831.2	58810.9	63540.2	67983	70731	74068.2	79028.6	80046.4	81285.1	16068.1	27295.9	37740	59496	44603.5
39	4	dental implants	IMAR+DEMAR130	ROI 5	165876	476781	1.31622e+06	15685.2	29220.9	32946	40514.2	47509.4	51874.2	58633.9	62243.8	67396.1	70757.7	72982.8	73260.7	75778	79278.5	82986.8	86023.1	88754.1	90699.7	93593.8	96085.3	22453	36730.1	55065.3	76058	59193.2
40	4	dental implants	IMAR+DEMAR130	ROI 5	156693	426262	1.21533e+06	17086.8	29258.9	31520.6	37464.5	41362	43629.4	49877.7	55472.5	59109.5	61480.1	62459.3	67419.7	71967.9	72671.7	75467.4	80462.9	85751.2	86977.3	91787.3	94107.1	23172.8	34492.6	47585.4	68879.8	53544.4
41	4	dental implants	IMAR+DEMAR130	ROI 5	154543	502120	1.35088e+06	11507.1	26531.1	34313.8	36759.1	45431.8	58172.1	66541.3	71917.9	75309.8	75635.7	77022.3	80879.5	82835.9	83855.5	84483.4	85724.7	86197.6	87147.7	89772.6	90841.8	19019.1	35536.4	60515.7	80718.4	62307.6
42	4	dental implants	IMAR+DEMAR130	ROI 5	164018	587023	1.8579e+06	6172.33	23285.3	32941.7	43774	57844.6	62655.7	75488.2	86699.6	94945.8	103216	105856	112065	119552	124843	126955	130413	133009	136813	137532	143843	14728.8	38357.9	70672	114731	81669.2
43	4	dental implants	IMAR+DEMAR130	ROI 5	229214	627218	1.5619e+06	20443.1	35098.2	48369.1	59446.5	65857.1	73935.8	76513.8	80809	82807.7	83937.7	84974.1	85601.1	88324.6	90739.9	93147.2	94663.5	96803.3	98762.9	100402	101265	27770.7	53907.8	74278.9	88024.5	72791.8
44	4	dental implants	IMAR+DEMAR130	ROI 5	150558	452333	1.33565e+06	3770.73	22384.4	34438	42284.5	47680.4	51244.9	55925.6	59749	64423.2	70432.1	75959.3	78338.4	83427.4	85425	89025.3	90082.6	91819.2	93220.5	96774.9	99240.2	13077.6	38361.2	53650	79639.2	59661.9
45	4	dental implants	IMAR+DEMAR130	ROI 5	315865	981265	2.55827e+06	15806.7	40985.3	67472.7	85822.2	105778	117017	128134	134566	141849	143834	146178	147998	149286	155086	156664	158691	160613	163997	167625	170866	28396	76647.5	121374	149948	118448
16	3	dental implants	NOMAR	ROI 5	82813.5	247112	765754	7298.42	14069.5	17584.3	18454.8	25406.4	27438.2	30433.3	32074.5	35173.4	39178.9	41259.9	45478.1	46874.6	49787.1	52196.5	53729.7	55475.2	56715.2	57634.7	59491.2	10684	18019.5	28838.1	45459.8	33527.4
17	3	dental implants	NOMAR	ROI 5	369860	1.12124e+06	3.0367e+06	21920.7	48051.2	84051.1	100021	115815	130609	144147	146015	159459	171148	173457	176840	183231	187846	192848	195416	197810	200262	203030	204720	34986	92036.2	134146	180031	139430
18	3	dental implants	NOMAR	ROI 5	494371	1.56538e+06	4.84749e+06	61141.5	69683.3	90449.7	119117	153979	159904	205410	220845	234594	250252	274655	286581	304288	309992	324828	339046	351245	355342	362377	373765	65412.4	104783	185035	290530	212798
19	3	dental implants	NOMAR	ROI 5	428380	1.32008e+06	4.02653e+06	38926.7	60909	90943.7	113846	123755	140612	169568	174926	194535	212056	231179	243201	248353	260436	263388	276518	283963	294315	302263	302841	49917.8	102395	152215	241208	177697
20	3	dental implants	NOMAR	ROI 5	940804	2.17234e+06	4.89243e+06	130019	175103	194313	218120	223249	235126	242353	246363	251123	256566	262674	263581	265070	266951	268047	269864	274072	278372	283280	288178	152561	206217	236773	262984	235533
21	3	dental implants	NOMAR	ROI 5	965347	3.15214e+06	9.61018e+06	48819.1	125384	227482	264658	299004	314096	409265	454952	486840	521645	544580	575787	589114	630954	652851	669348	677185	691435	697503	729277	87101.6	246070	369329	583890	425924
22	3	dental implants	NOMAR	ROI 5	604416	2.10487e+06	6.68362e+06	62964.4	87815.4	112072	160841	180723	222234	267196	302808	331339	376882	382370	423403	430831	437808	456648	462381	467538	481617	509686	526466	75389.9	136456	243240	412708	293645
23	3	dental implants	NOMAR	ROI 5	506997	1.50054e+06	4.22898e+06	30807.8	72057.1	105796	136129	162207	178601	189120	201135	209046	215643	230506	244067	254499	267127	275559	286156	287291	288726	296034	298478	51432.5	120962	182766	247825	191153
24	3	dental implants	NOMAR	ROI 5	593217	1.80214e+06	5.84763e+06	13753.4	98286.8	121192	168347	191638	195274	229086	244729	261754	278077	322497	339900	378810	400755	408663	426668	430603	442002	446167	449424	56020.1	144769	215182	352140	254964
25	3	dental implants	NOMAR	ROI 5	767887	2.23027e+06	6.01318e+06	37934	101196	166396	208616	253745	261696	268564	292749	319219	320157	327693	337295	353324	372162	373335	386955	396445	404146	408375	423175	69565.2	187506	269188	348767	273815
26	3	dental implants	NOMAR	ROI 5	395897	1.09581e+06	3.14309e+06	46015.5	74494.6	77818.8	93889.1	103679	114723	124403	136528	155470	168788	175699	181725	188494	193612	201843	208568	217254	223789	226911	229384	60255.1	85853.9	119833	184275	140359
27	3	dental implants	NOMAR	ROI 5	615636	1.81016e+06	5.0545e+06	27606.7	99303.9	130754	171078	186894	201468	229602	248944	253932	260575	282381	296070	302020	314045	326435	334394	335378	343790	352866	356958	63455.3	150916	216727	296232	229094
28	3	dental implants	NOMAR	ROI 5	187932	608343	2.31751e+06	19384.4	29459.1	33074.1	49050.8	56964	61934.7	72667	81968.9	95552.7	108287	117690	127504	148364	162438	170146	181998	187709	192274	202549	218493	24421.7	41062.5	68383.7	138998	94780.2
29	3	dental implants	NOMAR	ROI 5	733160	2.20923e+06	6.33944e+06	62555.9	128792	156125	189977	195711	240132	272163	304942	314179	344658	354106	362570	384068	397344	409192	420536	438101	443983	450243	470058	95673.9	173051	253237	373332	283566
30	3	dental implants	NOMAR	ROI 5	153615	487664	1.45801e+06	17928.6	22470	28265.1	35492.1	49459.3	53032.7	64211.9	67317	71329.8	78157	79555.2	86269.4	86736.3	91991	96022.4	98487.6	101748	106001	109821	113710	20199.3	31878.6	58505.2	86068.6	64170.3
31	3	dental implants	NOMAR	ROI 5	1.92654e+06	5.17236e+06	1.40753e+07	61723.7	330788	450655	534922	548449	574732	650438	653167	666516	700972	749737	800502	842341	853340	875607	895661	934107	974404	979486	997723	196256	492788	606697	798085	636847
32	3	dental implants	NOMAR	ROI 5	352944	1.19063e+06	3.73218e+06	14940.1	51660.3	82323.9	95111.4	108909	126278	138090	171335	194312	207669	220195	226906	235062	252663	255677	263370	267511	269232	272796	278137	33300.2	88717.7	136153	231982	165281
33	3	dental implants	NOMAR	ROI 5	710019	2.43054e+06	7.7172e+06	56440.4	120510	143981	158330	230758	283595	318504	341377	365358	411685	438762	445371	472139	502030	519646	550121	559928	577216	603463	617990	88475.2	151155	293558	463139	334913
35	3	dental implants	NOMAR	ROI 5	1.40404e+06	3.97964e+06	1.07505e+07	84090.7	245960	317438	354758	401793	444699	496477	510558	542746	581117	616053	635635	653352	666133	674442	686631	695599	699523	717196	726262	165026	336098	463382	632014	494493
36	3	dental implants	NOMAR	ROI 5	333093	1.24639e+06	4.71463e+06	33895.1	55398.3	62684.7	78648.1	102467	120444	153985	175763	222721	240382	267735	300758	317214	335964	349141	358996	368622	378867	390246	400701	44646.7	70666.4	138165	299114	198512
37	3	dental implants	NOMAR	ROI 5	721138	2.29107e+06	7.46503e+06	32132.8	91569.5	133839	214114	249483	275639	285297	298064	336294	374632	415802	443860	454606	483875	510207	541678	551027	566090	590768	616053	61851.1	173976	277121	445119	321318
38	3	dental implants	NOMAR	ROI 5	363273	1.18724e+06	4.00225e+06	14210.3	46903.4	73930.6	111760	116469	141301	155543	164420	173490	189213	210561	225613	241347	261936	280224	293767	307529	323384	333816	336837	30556.9	92845.1	144433	234519	168793
39	3	dental implants	NOMAR	ROI 5	301592	890612	2.54389e+06	13008.4	51027.7	71274.9	77658.5	88622.5	101320	110019	122461	124644	130577	134680	140611	146148	155873	166085	169217	175075	180991	187195	197399	32018.1	74466.7	105605	145979	112702
40	3	dental implants	NOMAR	ROI 5	296856	877886	3.29319e+06	36157.1	57693.5	59444.6	69489.2	74071.3	89952.9	94469.1	119060	133393	144155	167501	176919	188725	215862	235244	249536	268818	284447	306649	321598	46925.3	64466.9	94388.3	188917	131980
41	3	dental implants	NOMAR	ROI 5	1.05976e+06	2.51259e+06	5.89139e+06	134744	170304	214193	266112	274409	275732	286619	291088	295231	304160	314330	323838	326196	329844	335852	336414	342863	345114	358375	365975	152524	240152	281962	320733	279942
42	3	dental implants	NOMAR	ROI 5	626286	2.36459e+06	7.91385e+06	25564.7	76637.2	114830	159906	249348	279702	319988	359293	377919	401399	437132	484188	515800	554323	566342	579421	588248	602433	606496	614875	51101	137368	302083	489566	343862
43	3	dental implants	NOMAR	ROI 5	488413	1.34999e+06	3.53924e+06	30650.2	67637.9	109661	139269	141195	153944	163118	173246	181425	189842	196835	202224	209675	214588	219077	223930	227456	230072	231650	233741	49144	124465	157876	204700	163520
44	3	dental implants	NOMAR	ROI 5	349183	1.53053e+06	5.95707e+06	32443.7	55739.4	61406.4	81480.4	118113	159407	191040	245665	279068	306163	359831	378816	412859	434103	448605	463405	465860	481518	484822	496721	44091.5	71443.4	178557	385356	251759
45	3	dental implants	NOMAR	ROI 5	521417	1.3986e+06	3.66343e+06	50181.1	84551.8	116699	128767	141218	150110	167622	178117	186920	194408	197172	205142	211142	218848	225195	233166	236624	241037	243318	253191	67366.4	122733	159267	208999	168079
1	3	HTP	DEMAR	ROI 6	48902	158569	539788	3805.2	8090.08	9824.48	12549.9	14632.3	17101.3	20778.5	21711.8	23347.9	26727.5	28664.3	30600.6	32887.1	35350.2	36790.3	40074.7	41928.6	44191.5	44686.3	46045.2	5947.64	11187.2	18556	31805.3	22683.5
3	3	HTP	DEMAR	ROI 6	116123	300735	770195	14642.6	17821.3	21811.1	30306	31542.1	32360.9	35164.1	37001.2	39330.6	40754.7	42327.7	42842.4	43513.2	44032.2	45910.6	46655.6	48335.1	49751.6	52589.5	53502.9	16231.9	26058.6	34017.1	43170.9	35376
13	3	HTP	DEMAR	ROI 6	158273	435604	1.26919e+06	22823.6	24401.8	32777.4	37335.9	40934.4	46445.7	51220	55881.3	59277.3	64506.3	68623.7	71914.7	74700.2	76806.4	79576.5	82716.7	85724.3	91638.8	95969.7	105918	23612.7	35056.6	48620.3	72265.2	55621.4
15	3	HTP	DEMAR	ROI 6	97661.9	247079	616939	7613.42	16873	20798.4	25050.1	27327.1	27737.7	28709.6	29897.2	31331.7	31740.6	32616.3	33064.3	33890.6	35103.6	36474.8	36823.2	37739.4	39141.3	40882.7	44124.2	12243.2	22924.2	28417.9	33880.6	28440.7
1	1	HTP	IMAR	ROI 6	38565	133030	468997	2580.41	6106.11	7876.56	10261	11740.9	14047.9	18217.6	18567.4	20215.5	23416.7	24814.9	26679.5	29216.5	31386.2	32365.8	35387.5	37046.6	38998.4	39196.2	40875.7	4343.26	9068.77	15643.5	27935.3	19555
3	1	HTP	IMAR	ROI 6	163320	392532	953075	24427.5	27055.2	32003.5	39369.5	40464.2	41494	44115.3	46129	48103.5	49370.8	50858.2	52458.7	53050.9	53796.9	55561.2	56031.6	56961.8	58197.5	61256.4	62369.6	25741.4	35686.5	43050.6	52404	44643.1
13	1	HTP	IMAR	ROI 6	164358	409541	1.07321e+06	21350.2	27665.1	33717.7	39411.5	42213.4	45232.9	46201.8	49805.6	50156.5	53786.5	56847.1	57980.9	60476.2	62251.7	63352.6	66913.1	69495.8	72912.7	74669.2	78771.3	24507.6	36564.6	45863.4	58970.6	48585.2
15	1	HTP	IMAR	ROI 6	99968.4	245470	611740	9512.97	18458.8	21249.5	24443.5	26303.7	27171.5	27767.9	29309.6	30386.1	30866.5	31862.7	32485.8	33626.3	34663.2	36309.7	36850.5	37842.2	39086.2	39996.3	43547.5	13985.9	22846.5	27638.2	33381.3	28204.3
1	4	HTP	IMAR+DEMAR	ROI 6	55203.2	162285	517852	4842.04	9758.36	11743	13778	15081.8	17028.8	20583.9	21213.3	22704.8	25551	27089.3	28654.4	30864.3	33051.9	34391.4	37326.8	38750.7	40779.4	41531.5	43127.4	7300.2	12760.5	18477	29954.2	22103.9
3	4	HTP	IMAR+DEMAR	ROI 6	89710.5	228581	596582	11962.5	15072.9	16092.6	22881.6	23700.8	23958.2	26566.1	28628	29185.9	30532	31814.9	32435.3	32595.5	33482	35515.3	36965.9	38703.2	40384.1	42320	43785	13517.7	19487.1	25713.3	32815.9	26961.9
13	4	HTP	IMAR+DEMAR	ROI 6	42600	121752	351548	3150.08	6994.77	9042.59	11051.3	12361.2	13239.5	14630.6	16023	17122.8	18136.2	18908.1	20399.8	20702.9	22123.4	23587	24041.6	24446	24615.8	24836	26135.3	5072.42	10047	14063.6	20627.7	15719.7
15	4	HTP	IMAR+DEMAR	ROI 6	61036.6	162338	431492	3261.19	10536	13358.2	16123.5	17757.7	18533.8	19272.9	20427.4	21308.9	21758.9	22561.5	22962.5	23865.8	25016.8	26591.2	26636.8	27505.8	29221.1	30865.2	33926.9	6898.59	14740.9	18997.9	23837.8	19373.3
1	2	HTP	NOMAR	ROI 6	27662.4	125087	495128	1928.72	3353.2	4419.57	7574.13	10386.8	13753.1	18342.8	19169.6	21148	25010.6	27034.6	29495.3	32169.8	34597	35458.6	38795.4	40906.4	43106.7	43655.1	44822.2	2640.96	5996.85	15413.1	30463.7	20164.8
3	2	HTP	NOMAR	ROI 6	233669	574815	1.4973e+06	32525.4	36695.3	46660	57261.5	60526.5	61756.7	65208.5	67790.6	72437.1	73953.1	77035.4	80695.7	85681.7	87704.1	91189.5	93095.2	95787.3	99546.1	104865	106881	34610.3	51960.7	63820.5	82724	68138.5
13	2	HTP	NOMAR	ROI 6	262558	667488	1.82792e+06	38873.8	45441.8	55248.1	59443.5	63550.8	70618	75972.3	81771.9	84945.2	91622.9	96715.8	99545.1	103617	106017	109202	115473	119869	128410	134497	147082	42157.8	57345.8	72978.2	100892	81128.6
15	2	HTP	NOMAR	ROI 6	186179	439905	1.0406e+06	21208.1	33571.7	38950.5	44646.5	47802.5	48070.9	48891.6	50715.9	52643.9	53403	54801.9	56054.7	57113.5	58173.5	59350.6	60247.5	61126.6	62212.9	63645.1	67972.5	27389.9	41798.5	48870.2	56473.6	49102.9
34	1	dental implants	DEMAR130	ROI 6	919768	3.01118e+06	9.42855e+06	60635.8	78749.4	137224	284834	358324	373420	377257	413703	431495	495541	510927	554932	590581	619989	633059	664471	682067	712119	720091	729129	69692.6	211029	380676	562624	411571
34	2	dental implants	IMAR	ROI 6	145751	514987	1.7801e+06	3996.08	18946.4	30474.5	41603.9	50730.6	64104.6	66197.7	71889.7	81039.5	86004.2	88913.8	100386	110731	117008	123526	128448	137346	144303	154738	159712	11471.2	36039.2	63230.7	104507	73999.9
34	4	dental implants	IMAR+DEMAR130	ROI 6	156121	510531	1.62837e+06	9205.48	20102.5	28294.9	44600.3	53917.5	65827.7	66891.8	68852.9	73854.2	78983.5	86623.2	95178.4	101162	106718	109493	112195	119137	125199	130283	131848	14654	36447.6	63872.5	95525.8	70118.7
34	3	dental implants	NOMAR	ROI 6	867456	2.92467e+06	9.43923e+06	54404.3	60890	121248	277853	353060	363565	370847	406878	422552	493368	511284	558856	594947	627788	642691	675668	694898	727417	735839	745171	57647.2	199551	373588	565894	408494
1	3	HTP	DEMAR	ROI 7	147369	377060	976860	21635.3	27248	29978.4	32277.7	36229.8	42184.3	43234.2	45990.5	47756.3	50525.5	53401.8	55457.4	57226	58420.3	59722.7	61321	62159.6	63399.5	63719.2	64972	24441.7	31128.1	41909.7	55478.9	45163.1
3	3	HTP	DEMAR	ROI 7	219587	568865	1.46791e+06	29877.3	35290.8	40433	52442.4	61543.9	64374.3	66590.6	68857.2	71455.5	77999.8	81094.3	81499.6	85086.7	87167.1	89844.4	91664.9	93094.3	94123.8	96287.1	99187.5	32584.1	46437.7	65341.5	83226.5	67826.4
13	3	HTP	DEMAR	ROI 7	252389	663482	1.74429e+06	3435.67	47568.1	61217.8	68329.9	71837.2	74704.9	80609.8	81077.5	85293.3	89408	94140.4	98341.4	99750.9	102804	104545	108938	109862	115283	120393	126752	25501.9	64773.8	77057.3	97902.7	79500.1
15	3	HTP	DEMAR	ROI 7	157727	423747	1.11308e+06	18945.7	31582.6	33846.1	34644.5	38708.4	45253.7	49597.3	53988.3	58038.4	59141.9	61419.7	64354.2	64636.8	65577.1	66932.8	68369.3	70961.4	73648.6	75451.2	77982.5	25264.2	34245.3	46886.9	63558.8	50939.8
1	1	HTP	IMAR	ROI 7	186497	480020	1.19378e+06	21463.3	32525.7	38512.5	45131.9	48863.4	54906.9	56325.4	59016.8	60322.6	62951.7	65110.1	67240.8	68163.7	68403.3	70003	72244.7	73134.8	75158.4	76415	77886.9	26994.5	41822.2	54778.1	66805	55699.1
3	1	HTP	IMAR	ROI 7	299216	712708	1.75359e+06	48309.9	53018.2	59984.7	65484.6	72418.6	76485.9	79356.9	83734.6	84240.2	89674.3	92924.4	94925.3	99836.5	101933	103295	104249	106585	109587	110457	117091	50664.1	62734.7	77999	96384.7	81866.9
13	1	HTP	IMAR	ROI 7	329619	825463	2.03986e+06	34338.1	57016.9	70144.4	79695.4	88423.8	94851.4	96790.2	99339.5	101658	103206	109709	111192	112398	116199	118952	120631	123300	129402	132270	140349	45677.5	74919.9	94851.2	111743	94659
15	1	HTP	IMAR	ROI 7	165997	413283	1.06848e+06	20011.5	31582.1	35362.2	38104.7	40936.1	43892.7	46031.6	48943.5	53088.9	55329.6	56963.5	60186.6	60608.9	61476.2	63368	65995.2	68371.5	71244.6	71838.4	75144.2	25796.8	36733.5	44951	59627.1	48867.6
1	4	HTP	IMAR+DEMAR	ROI 7	130675	339422	811973	11595.7	21073.7	27641.8	33406.8	36956.8	39439	40562.4	42326.2	42476.2	43943.1	45071.9	45781.1	46723.3	46745.4	46905.4	47016.7	48118.2	48411.9	48705.2	49072	16334.7	30524.3	39821.1	45582.9	38604.1
3	4	HTP	IMAR+DEMAR	ROI 7	92803.3	240411	669120	13176.6	13934.3	17980.8	21451.9	26259.7	26304.4	28756	29516.4	30013.7	33017.4	36574.9	38220.4	39919.9	41523.1	42517.7	43676	44384.6	44961.1	46511.7	50419.4	13555.4	19716.3	27709.1	38182.9	30177.7
13	4	HTP	IMAR+DEMAR	ROI 7	168001	505759	1.34243e+06	4503.03	24059.2	36540.1	46828.4	56070.9	61491.7	64247.6	67640.9	69195.1	75181.9	77297	78687.6	79297.9	80839.3	82889.4	84968.9	85346.3	86626.9	88912.3	91801.7	14281.1	41684.2	62362.8	78544.6	61858.7
15	4	HTP	IMAR+DEMAR	ROI 7	47249.7	147620	465868	1467.34	8153.3	10409	12507.8	14712.3	16364	17675.9	19972.4	22492.8	23865	25683.8	28091.3	28413.6	29742.7	30671.3	31591.1	33458.9	35653.1	36693	38249.5	4810.32	11458.4	17181.1	27568.9	20113.3
1	2	HTP	NOMAR	ROI 7	431739	988703	2.33382e+06	73835	81327.7	86056.7	91842.6	98677.2	105214	107997	111558	114268	117927	122471	126299	128632	131112	133668	136099	137291	140683	143201	145661	77581.4	88949.6	105862	126309	110436
3	2	HTP	NOMAR	ROI 7	489680	1.1599e+06	2.79868e+06	72107.3	81934.1	96464.9	114800	124374	128013	129541	133307	136517	142839	146930	151209	155120	156518	160587	162569	167844	171917	177230	188859	77020.7	105632	128809	151536	130802
13	2	HTP	NOMAR	ROI 7	405882	978095	2.49663e+06	40233.2	78270.6	90724.7	94830.4	101823	103712	109177	114065	119495	125764	133036	137568	138890	144164	146807	152723	154761	162908	169955	177725	59251.9	92777.5	107194	137306	114455
15	2	HTP	NOMAR	ROI 7	393515	904588	2.0862e+06	58215.5	80158.2	82044.9	83982.4	89114.1	96457.5	98606.7	102095	106449	107465	109043	112227	112427	113871	116327	119148	120858	123665	125260	128786	69186.9	83013.6	96568.3	112120	99227
1	3	HTP	DEMAR	ROI 8	305870	825939	2.14195e+06	31987.9	53100.9	66013.7	75050.6	79716.6	91513.8	100457	104434	110035	113629	120577	123975	125531	129544	132395	133562	134496	137039	138622	140266	42544.4	70532.1	94030.4	123656	99470.2
3	3	HTP	DEMAR	ROI 8	464456	1.15145e+06	2.75387e+06	58733.4	81310.7	95660.2	108487	120265	129030	134248	136780	141355	145585	150689	154080	155885	156433	158916	160664	163354	164997	167849	169545	70022.1	102074	130081	152951	130508
13	3	HTP	DEMAR	ROI 8	746580	1.68065e+06	3.73365e+06	93432	152278	157160	167165	176545	180282	183296	187412	190905	192174	194474	198651	199099	200734	203078	206584	209876	211824	212428	216251	122855	162162	181884	198212	180204
15	3	HTP	DEMAR	ROI 8	220738	595619	1.53923e+06	20082.3	39443.3	48075.7	53175.5	59961.5	66785.7	72065.4	76447.3	77467.3	82114.6	83022.4	87412.8	88694.1	91202.2	92056.7	94063.5	98154.2	101307	102225	105469	29762.8	50625.6	68815	87004.2	70754.4
1	1	HTP	IMAR	ROI 8	238239	724906	2.03708e+06	35660.4	37236.5	48548.6	50719.5	66073.7	78403.2	89214.6	96729.5	106500	115820	123141	123838	125363	129515	130522	131612	133350	136931	138127	139778	36448.4	49634.1	82605.2	123289	93056
3	1	HTP	IMAR	ROI 8	469088	1.06781e+06	2.45504e+06	72343.4	88830.5	99478.9	100842	107593	115085	116626	118210	123083	125718	128870	132334	133779	135303	138810	140086	142129	142833	145808	147274	80587	100160	114379	132248	117312
13	1	HTP	IMAR	ROI 8	509257	1.32499e+06	3.37594e+06	79665.2	92411.4	99713.1	115044	122424	140345	155841	162328	174147	183076	189640	193347	198654	203708	205668	207569	210194	210833	213465	217870	86038.3	107378	145235	194476	157724
15	1	HTP	IMAR	ROI 8	198375	503027	1.34611e+06	25103.2	38422.1	41898	45028	47924	52046	57249.5	61664.4	64228.9	69462.7	72460.1	76728.7	78446.8	81449.4	83111.2	84489.2	87786.1	90495.6	92662.3	95452.1	31762.6	43463	54721	76297.1	61232
1	4	HTP	IMAR+DEMAR	ROI 8	179947	479055	1.27653e+06	14820	26429.8	38007.5	48770.9	51918.4	53595.3	55967.2	61007.8	63220.9	65317.2	67608	71899.7	75018.3	77529	80333.5	83189.6	83710.8	84524.3	86283.6	87380.5	20624.9	43389.2	55622.2	73014.5	58414.6
3	4	HTP	IMAR+DEMAR	ROI 8	159085	393115	954201	23997.9	25621.8	31739.5	36256.2	41469.6	43888.6	45814.5	46253.2	47875.2	50198.7	50965.4	51854.7	52912.4	54267.1	56277.8	56968.8	57582.5	58983.4	60261.5	61012.5	24809.9	33997.9	44356.5	52665	44772.6
13	4	HTP	IMAR+DEMAR	ROI 8	215642	685408	2.12438e+06	13536.7	33014.1	50963.6	56320.3	61807.5	71541.7	84168.1	94768.2	104421	114866	123379	130252	136112	140857	145008	148032	150163	151755	154715	158700	23275.4	53642	78071.4	130366	94315.5
15	4	HTP	IMAR+DEMAR	ROI 8	102659	300026	857007	9352.11	16893.2	22104.7	25139.3	29170.2	33413.8	37799.9	39695.1	41195.3	45262.5	46993.5	49954.1	51598.3	53559.4	54051.7	55358.4	59243.4	60971.7	61951.3	63298.6	13122.6	23622	35019.7	49746.7	38221.3
1	2	HTP	NOMAR	ROI 8	608345	1.49636e+06	3.70954e+06	73646.1	98980.7	136954	145908	152857	160416	170653	176326	187245	193369	205812	209962	211613	218236	222582	223471	226187	229686	232393	233243	86313.4	141431	165063	209036	174252
3	2	HTP	NOMAR	ROI 8	778403	1.71706e+06	3.76938e+06	128042	149888	156563	168398	175512	181564	185829	186892	189998	194375	198793	200918	201274	202355	203749	205125	207799	208902	211195	212209	138965	162480	182449	199573	183080
13	2	HTP	NOMAR	ROI 8	1.03467e+06	2.26277e+06	4.91624e+06	156642	201233	214568	227946	234280	235853	241336	247054	250716	253137	254350	257045	259321	262971	265415	267205	268719	270776	272591	275080	178938	221257	239631	258770	239317
15	2	HTP	NOMAR	ROI 8	489086	1.1476e+06	2.6894e+06	62887.5	91070.7	104286	112929	117912	123459	127298	132622	135417	139715	140826	145168	146465	148974	150809	153930	158881	163272	165002	168480	76979.1	108608	125323	145163	127111
1	3	HTP	DEMAR	ROI 9	421198	1.265e+06	3.39468e+06	29666.3	45248.8	99974	110378	135931	154734	155361	171618	178704	183386	185266	196873	199513	208112	215351	219623	220735	224851	228496	230863	37457.5	105176	154411	198354	155609
3	3	HTP	DEMAR	ROI 9	657294	1.55612e+06	3.72846e+06	104737	126803	137099	141738	146917	160213	177749	182946	186121	191797	198907	203813	207283	213914	214570	220207	224131	227660	230029	231826	115770	139418	166957	204577	175926
13	3	HTP	DEMAR	ROI 9	347635	1.05264e+06	2.90358e+06	16010.2	47058.6	73179.1	93777.8	117610	124698	130097	143028	147788	159396	166351	173459	175315	177341	183771	189800	192045	194666	198417	199772	31534.4	83478.5	128858	171653	132417
15	3	HTP	DEMAR	ROI 9	737103	2.06232e+06	5.10961e+06	64404.7	129426	150594	174452	218226	245060	261419	270808	273449	274478	281172	284766	292520	298467	307377	309645	310202	315792	320126	327229	96915.5	162523	248878	290234	239766
1	1	HTP	IMAR	ROI 9	242386	818457	2.43246e+06	12512.2	21263.3	53222.4	72226.5	83162	102704	106307	116706	122902	127452	135025	142640	149176	157386	164640	167163	169516	173886	176799	177770	16887.7	62724.5	102220	145798	108406
3	1	HTP	IMAR	ROI 9	355844	1.0548e+06	2.94755e+06	41916.7	55405.1	70474.6	88265.2	99782.3	112973	127242	145086	152396	161257	167378	171953	177574	184853	186192	193387	196316	202702	204691	207709	48660.9	79369.9	121271	174374	133509
13	1	HTP	IMAR	ROI 9	91338.4	357705	1.21102e+06	682.257	6659.54	20549.7	25714.6	37732.3	45066.3	48271.8	53158.9	56706.6	63162.6	70155.2	73608.4	78074.6	80797.9	83333.8	89068.9	91320.1	93348.9	95738.6	97872.9	3670.9	23132.2	46057.3	74363.5	52046.5
15	1	HTP	IMAR	ROI 9	320916	984454	2.7544e+06	26852.9	45824.5	71007.9	81389.3	95840.9	110550	129393	135899	140168	147529	156814	160212	169277	171909	178713	181574	182583	186098	188707	194059	36338.7	76198.6	117921	163275	125185
1	4	HTP	IMAR+DEMAR	ROI 9	250213	682222	1.7932e+06	28044.9	44870.5	50244.2	59760.3	67292.8	74848.8	80701.3	88943.7	93298	94217.5	97458.9	101876	103257	105623	110098	113201	116534	118892	120688	123349	36457.7	55002.2	77946.7	102379	82108.6
3	4	HTP	IMAR+DEMAR	ROI 9	175030	531569	1.53846e+06	17134.1	21821.9	34688.2	45855.7	55530.1	62340.3	64303.6	71305.3	77466.2	81123.6	82763.8	87709.9	91788.9	96774.4	99222.2	104757	105631	110701	112123	115416	19478	40272	63369.8	90200.7	68411.6
13	4	HTP	IMAR+DEMAR	ROI 9	75614.6	259166	893851	3867.2	9782.32	16075.2	19815.8	26074	29866.1	34998.6	35485.2	38551.6	44649.5	49132.1	53681.5	56256.7	58701.4	62472.8	65692.3	69422.3	71262.9	72429.6	75634.3	6824.76	17945.5	31606	53642.2	37818.9
15	4	HTP	IMAR+DEMAR	ROI 9	162888	587246	1.7713e+06	5995.33	22583.9	37120.1	44513.5	52675.3	68250.9	82789.6	85514.6	91658.4	96144.5	102171	104315	111623	113708	119873	122632	124096	126076	128757	130798	14289.6	40816.8	72307.6	107766	78848
1	2	HTP	NOMAR	ROI 9	762360	2.10223e+06	5.43759e+06	77302.1	117579	176486	184904	206089	237792	250539	273136	281562	296837	300648	312498	315397	327061	337568	340902	343113	348207	352597	357376	97440.4	180695	241889	314059	252269
3	2	HTP	NOMAR	ROI 9	806703	1.89064e+06	4.52384e+06	125455	155863	170577	173941	180867	195928	212211	220711	223929	231161	240793	246867	250298	258127	260680	268497	272168	274904	279608	281254	140659	172259	202429	247544	213494
13	2	HTP	NOMAR	ROI 9	507726	1.47809e+06	3.94038e+06	33259.8	71918.3	107170	132704	162674	171284	185073	198869	201411	213724	222341	229130	233434	235323	243855	252838	254222	258409	265041	267701	52589.1	119937	179475	229007	180938
15	2	HTP	NOMAR	ROI 9	890540	2.45203e+06	6.06469e+06	86750.2	155171	182170	210610	255838	283322	308282	321195	323130	325558	336166	339845	348431	354068	364857	365809	366395	372438	378150	386502	120961	196390	292159	344733	285075
